# Supplementary material for: In-depth analysis of obesity-associated changes in adipose tissue-derived mesenchymal stromal/stem cells and primary cilia function
Source: Commun Biol. 2025 Oct 13;8:1462. doi: 10.1038/s42003-025-08986-w (PMC12518815; doi:10.1038/s42003-025-08986-w)
Supplement: Supplementary file 3 — Supplementary Data 1 [file 42003_2025_8986_MOESM3_ESM.xlsx]

## Sheet: fpkm data
FPKM values from transcriptomic analysis corresponding to the violin plots shown in Fig. 2C-F, Fig. 3B-D, Fig. 4E-H, Fig. 6A, and Fig. S1D-F
fpkm data	SUB25_1	SUB25_2	SUB25_3	SUB25_4	SUB25_5	SUB35_1	SUB35_2	SUB35_3	SUB35_4	SUB35_5	SUB40_1	SUB40_2	SUB40_3	SUB40_4	SUB40_5	gene_name	gene_chr	gene_start	gene_end	gene_strand	gene_length	gene_biotype	gene_description	tf_family
ENSG00000198804	12438.4	10512.2	7274.86	9716.27	7777.19	10313.4	7632.18	15482.7	6800.29	3158.84	11723.8	10334.1	6735.71	9558.19	6262.25	MT-CO1	MT	5904	7445	+	1542	protein_coding	mitochondrially encoded cytochrome c oxidase I [Source:HGNC Symbol;Acc:HGNC:7419]	-
ENSG00000087086	7647.34	7262.62	7831.27	6238.32	8301.95	11366.5	6778.35	8479.42	5430.55	7623.05	6628.3	6959.6	5233.75	4774.97	6674.87	FTL	19	48965301	48966878	+	878	protein_coding	ferritin light chain [Source:HGNC Symbol;Acc:HGNC:3999]	-
ENSG00000198712	4891.81	5545.82	3174.49	4693.85	6233.14	4689.88	4689.23	7982.68	3602.37	1571.55	6064.36	4910.77	3611.14	3947.62	2485.76	MT-CO2	MT	7586	8269	+	684	protein_coding	mitochondrially encoded cytochrome c oxidase II [Source:HGNC Symbol;Acc:HGNC:7421]	-
ENSG00000198938	4938.11	4803.57	4253.19	4502.26	4363.65	6603.45	4689.98	6466.73	3000.89	1612.13	5399.16	4329.24	3004.56	3809.85	2503.14	MT-CO3	MT	9207	9990	+	784	protein_coding	mitochondrially encoded cytochrome c oxidase III [Source:HGNC Symbol;Acc:HGNC:7422]	-
ENSG00000034510	2971.48	2724.98	2521.25	2859.8	6533.9	6414.96	3627.92	5208.08	3286.04	2022.61	4762.05	3148.14	2805.99	1484.22	1347.77	TMSB10	2	84905625	84906675	+	496	protein_coding	thymosin beta 10 [Source:HGNC Symbol;Acc:HGNC:11879]	-
ENSG00000210082	4238.9	3128.15	2657.71	3313.31	3510.06	5108.8	3138.01	6616.5	2377.61	1315.85	4393.47	3724.68	2596.73	3319.91	2317.55	MT-RNR2	MT	1671	3229	+	1559	Mt_rRNA	mitochondrially encoded 16S RNA [Source:HGNC Symbol;Acc:HGNC:7471]	-
ENSG00000198899	3686.97	4084.98	2393.06	3538.12	4051.09	3023.43	3457.79	5312.98	2588.22	1101.26	4502.52	3358.14	2298.85	3485.96	1869.93	MT-ATP6	MT	8527	9207	+	681	protein_coding	mitochondrially encoded ATP synthase membrane subunit 6 [Source:HGNC Symbol;Acc:HGNC:7414]	-
ENSG00000108821	2285.07	3402.46	3144.4	2505.06	2504.59	3157.83	2812.88	2719	3579.47	5747.94	2870.49	3613.37	4701.8	3873.17	3486.8	COL1A1	17	50183289	50201632	-	9819	protein_coding	collagen type I alpha 1 chain [Source:HGNC Symbol;Acc:HGNC:2197]	-
ENSG00000198886	2942.97	3597.26	2541.45	2847.77	3194.38	3910.03	2933.6	4795.46	2146.11	827.722	3641.55	2585.18	2372.95	2821.47	1570.38	MT-ND4	MT	10760	12137	+	1378	protein_coding	mitochondrially encoded NADH:ubiquinone oxidoreductase core subunit 4 [Source:HGNC Symbol;Acc:HGNC:7459]	-
ENSG00000075624	1511.89	1949.5	1988.15	2196.8	3305.96	2914.89	2365.51	1872.29	2684.27	1651.36	2125.12	2261.53	2494.36	1556.11	1684.05	ACTB	7	5527147	5563784	-	3519	protein_coding	actin beta [Source:HGNC Symbol;Acc:HGNC:132]	-
ENSG00000210140	3422.08	2411.08	1457.16	2250.86	2089.24	2686.42	2416.41	4451.3	1492.67	755.136	3714.11	2478.58	1856.06	2332.33	1553.6	MT-TC	MT	5761	5826	-	66	Mt_tRNA	mitochondrially encoded tRNA cysteine [Source:HGNC Symbol;Acc:HGNC:7477]	-
ENSG00000198840	2881.75	2564.24	1135.13	2335.89	1764.8	1948.86	2566.5	4148.01	1227.3	799.936	2944.79	2461.98	1837.61	2307.73	1373.1	MT-ND3	MT	10059	10404	+	346	protein_coding	mitochondrially encoded NADH:ubiquinone oxidoreductase core subunit 3 [Source:HGNC Symbol;Acc:HGNC:7458]	-
ENSG00000198695	2520.47	2509.77	1581.09	2034.16	2070.9	2189.49	1561.26	4158.31	1345.36	540.758	3101.95	2331.81	1502.45	2089.59	1223.35	MT-ND6	MT	14149	14673	-	525	protein_coding	mitochondrially encoded NADH:ubiquinone oxidoreductase core subunit 6 [Source:HGNC Symbol;Acc:HGNC:7462]	-
ENSG00000212907	2614.94	2805.41	1706.76	2237.56	1876.11	2292.61	2162.25	3151.27	1754.77	522.78	2774.69	2064.1	1760.36	2785.99	1383.37	MT-ND4L	MT	10470	10766	+	297	protein_coding	mitochondrially encoded NADH:ubiquinone oxidoreductase core subunit 4L [Source:HGNC Symbol;Acc:HGNC:7460]	-
ENSG00000198727	2574.22	1858.47	1515.87	1999.95	1970.27	2019.77	1764.58	3521.64	1187.32	492.083	2375.63	2045.56	1011.75	1874.15	1039.07	MT-CYB	MT	14747	15887	+	1141	protein_coding	mitochondrially encoded cytochrome b [Source:HGNC Symbol;Acc:HGNC:7427]	-
ENSG00000205542	2219.71	2160.78	1656.87	1631.25	2588.36	2206.03	1742.32	1640.61	1258.32	1499.11	1591.66	1589.15	1760.42	1471.73	1615.43	TMSB4X	X	12975108	12977227	+	1705	protein_coding	thymosin beta 4 X-linked [Source:HGNC Symbol;Acc:HGNC:11881]	-
ENSG00000184009	1400.74	1359.46	1434.91	1505.33	2074.93	2217.13	1550.35	1342.68	1899.42	1260.11	1488.79	1663.02	1585.38	1153.87	1377.54	ACTG1	17	81509971	81523847	-	2993	protein_coding	actin gamma 1 [Source:HGNC Symbol;Acc:HGNC:144]	-
ENSG00000156508	2146.12	1879.47	2236.54	1747.83	1866.37	1491.29	1573.03	1696	1900.3	2239.94	1666.53	2343.16	1754.83	1982.58	2308.54	EEF1A1	6	73515750	73523797	-	5948	protein_coding	eukaryotic translation elongation factor 1 alpha 1 [Source:HGNC Symbol;Acc:HGNC:3189]	-
ENSG00000198888	1620.71	1711.77	881.709	1646.42	1730.93	1738.37	1649.53	2678.19	873.407	420.428	1677.02	1649.02	965.84	1402.79	873.703	MT-ND1	MT	3307	4262	+	956	protein_coding	mitochondrially encoded NADH:ubiquinone oxidoreductase core subunit 1 [Source:HGNC Symbol;Acc:HGNC:7455]	-
ENSG00000141753	1538.79	1441.05	2011.42	1541.29	1509.05	1052.65	1777.2	2795.52	1335.79	494.339	1682.94	1685.42	677.687	733.498	1049.02	IGFBP4	17	40443461	40457731	+	2200	protein_coding	insulin like growth factor binding protein 4 [Source:HGNC Symbol;Acc:HGNC:5473]	-
ENSG00000210135	2318.59	1503.85	861.65	1523.92	1205.2	1510.29	1587.8	2853.19	963.287	452.983	2233.73	1756.06	1170.98	1470.81	926.08	MT-TN	MT	5657	5729	-	73	Mt_tRNA	mitochondrially encoded tRNA asparagine [Source:HGNC Symbol;Acc:HGNC:7493]	-
ENSG00000100097	984.588	1062.82	1004.29	1085.5	2642.54	2494.54	1083.2	1832.18	1617.58	956.321	1485.98	1081.53	1330.98	615.338	627.701	LGALS1	22	37675608	37679806	+	1099	protein_coding	galectin 1 [Source:HGNC Symbol;Acc:HGNC:6561]	-
ENSG00000197956	1691.93	1496.14	1547.13	1377.79	2862.15	2713.49	1353.8	1946.55	1680.96	1072.01	1690.68	1443.02	1391.48	914.898	812.435	S100A6	1	153534599	153536244	-	971	protein_coding	S100 calcium binding protein A6 [Source:HGNC Symbol;Acc:HGNC:10496]	-
ENSG00000167996	1396.75	1219.67	1300.68	1168.29	1542.38	2371.03	1550.8	1512.02	1003.68	1574.63	1122.9	1239.98	1014.4	1037.24	1407.51	FTH1	11	61959718	61967660	-	2030	protein_coding	ferritin heavy chain 1 [Source:HGNC Symbol;Acc:HGNC:3976]	-
ENSG00000113140	591.528	1030.06	1044.31	774.333	806.622	1012.6	1268.53	958.259	1019.92	1858.15	1065.76	1099.92	1609.88	1274.19	1252.64	SPARC	5	151661096	151687165	-	4831	protein_coding	secreted protein acidic and cysteine rich [Source:HGNC Symbol;Acc:HGNC:11219]	-
ENSG00000198763	1202.93	1424.33	681.787	1196.76	1567.88	1287.81	1300.47	2352.32	702.944	370.241	1331.92	1386.52	840.61	1107.87	603.762	MT-ND2	MT	4470	5511	+	1042	protein_coding	mitochondrially encoded NADH:ubiquinone oxidoreductase core subunit 2 [Source:HGNC Symbol;Acc:HGNC:7456]	-
ENSG00000102265	941.747	1903.31	925.168	1466.91	1800.63	1224.24	1609.02	1370.79	862.755	854.924	1959.51	778.606	1167.9	949.645	609.198	TIMP1	X	47582313	47586789	+	1541	protein_coding	TIMP metallopeptidase inhibitor 1 [Source:HGNC Symbol;Acc:HGNC:11820]	-
ENSG00000106366	129.63	443.878	226.205	490.085	530.098	1105.63	1291.76	740.271	556.639	432.118	523.296	387.418	787.322	398.013	288.275	SERPINE1	7	101127089	101139266	+	3190	protein_coding	serpin family E member 1 [Source:HGNC Symbol;Acc:HGNC:8583]	-
ENSG00000164692	1198.63	1459.02	1340.05	1026.3	1061.8	1093.56	858.843	1011.43	1489.08	2083.44	1111.89	1326.03	1632.2	1787.13	1521.11	COL1A2	7	94394561	94431232	+	11156	protein_coding	collagen type I alpha 2 chain [Source:HGNC Symbol;Acc:HGNC:2198]	-
ENSG00000115414	758.766	1140.33	596.175	1122.5	637.308	1101.14	1256.76	1110.59	1643.15	1430.69	1539.71	792.733	2261.45	2469.22	1474.13	FN1	2	215360440	215436172	-	17315	protein_coding	fibronectin 1 [Source:HGNC Symbol;Acc:HGNC:3778]	-
ENSG00000163191	892.403	1059.34	862.549	957.4	1242.59	1483.92	1284.43	1344.56	868.114	852.754	1300.13	1056.91	1129.64	673.825	722.294	S100A11	1	152032506	152047907	-	680	protein_coding	S100 calcium binding protein A11 [Source:HGNC Symbol;Acc:HGNC:10488]	-
ENSG00000198786	1351.69	1274.79	731.055	1136.04	894.855	879.838	847.333	1773.37	693.463	245.216	1448.22	1159.74	732.841	1276.5	677.147	MT-ND5	MT	12337	14148	+	1812	protein_coding	mitochondrially encoded NADH:ubiquinone oxidoreductase core subunit 5 [Source:HGNC Symbol;Acc:HGNC:7461]	-
ENSG00000111640	576.438	624.216	741.241	668.735	1070.02	1436.61	858.617	891.597	865.162	524.442	854.898	708.366	728.294	406.239	458.106	GAPDH	12	6533927	6538374	+	2981	protein_coding	glyceraldehyde-3-phosphate dehydrogenase [Source:HGNC Symbol;Acc:HGNC:4141]	-
ENSG00000112306	939.933	829.889	980.752	799.99	929.762	927.528	864.588	952.019	622.218	996.622	851.933	1137.24	959.262	728.518	894.601	RPS12	6	132814441	132817564	+	767	protein_coding	ribosomal protein S12 [Source:HGNC Symbol;Acc:HGNC:10385]	-
ENSG00000211459	1056.19	765.998	924.382	840.214	714.338	999.905	720.351	1421.63	582.182	430.265	1254.41	804.483	606.341	588.558	551.135	MT-RNR1	MT	648	1601	+	954	Mt_rRNA	mitochondrially encoded 12S RNA [Source:HGNC Symbol;Acc:HGNC:7470]	-
ENSG00000142541	948.948	810.788	1062.87	796.492	885.947	837.106	832.677	939.868	645.593	974.359	786.339	1058.69	844.511	800.096	999.952	RPL13A	19	49487554	49492308	+	2369	protein_coding	ribosomal protein L13a [Source:HGNC Symbol;Acc:HGNC:10304]	-
ENSG00000167658	1030.55	845.952	1109.03	743.104	798.789	777.476	712.3	785.759	727.194	1091.71	675.805	1000.44	803.742	1007.74	1092.88	EEF2	19	3976056	3985469	-	4027	protein_coding	eukaryotic translation elongation factor 2 [Source:HGNC Symbol;Acc:HGNC:3214]	-
ENSG00000163661	831.366	1238.04	803.798	1638.9	1223.83	741.788	977.192	976.961	683.706	1188.19	867.046	1569.45	728.891	926.017	904.246	PTX3	3	157436789	157443628	+	1940	protein_coding	pentraxin 3 [Source:HGNC Symbol;Acc:HGNC:9692]	-
ENSG00000168542	641.255	892.33	306.724	775.626	670.797	590.645	509.669	756.516	481.833	1101.45	736.316	603.897	625.998	782.271	594.075	COL3A1	2	188974320	189012746	+	6811	protein_coding	collagen type III alpha 1 chain [Source:HGNC Symbol;Acc:HGNC:2201]	-
ENSG00000227097	2291.34	83.7892	1019.75	865.867	90.6426	1045.71	1082.1	75.826	765.023	65.799	68.9356	1016.01	1055.88	47.7762	69.1194	RPS28P7	11	82689559	82689768	+	210	processed_pseudogene	ribosomal protein S28 pseudogene 7 [Source:HGNC Symbol;Acc:HGNC:35787]	-
ENSG00000140988	765.351	588.191	674.408	640.813	840.465	705.758	605.062	792.054	504.417	652.613	576.162	846.039	611.757	568.71	743.587	RPS2	16	1962052	1964860	-	2413	protein_coding	ribosomal protein S2 [Source:HGNC Symbol;Acc:HGNC:10404]	-
ENSG00000142173	859.794	897.17	786.774	629.366	1434.16	610.254	676.585	1151.73	1020.22	701.577	776.803	899.908	593.875	652.135	702.487	COL6A2	21	46098097	46132849	+	5386	protein_coding	collagen type VI alpha 2 chain [Source:HGNC Symbol;Acc:HGNC:2212]	-
ENSG00000167779	1084.78	887.718	713.796	751.34	468.407	798.779	451.538	969.84	311.074	713.044	595.333	845.403	710.903	683.027	614.581	IGFBP6	12	53097436	53102345	+	1346	protein_coding	insulin like growth factor binding protein 6 [Source:HGNC Symbol;Acc:HGNC:5475]	-
ENSG00000142871	354.134	834.208	388.384	583.329	839.85	414.722	729.813	442.563	305.578	622.93	220.13	987.857	701.03	576.415	514.908	CYR61	1	85580761	85583962	+	2455	protein_coding	cysteine rich angiogenic inducer 61 [Source:HGNC Symbol;Acc:HGNC:2654]	-
ENSG00000125148	169.631	378.566	36.3741	266.67	694.571	1435.56	757.664	399.078	419.95	129.961	764.608	127.285	215.509	62.4742	73.1609	MT2A	16	56608199	56609497	+	1299	protein_coding	metallothionein 2A [Source:HGNC Symbol;Acc:HGNC:7406]	-
ENSG00000229117	731.283	585.654	669.158	489.418	754.309	607.897	644.997	683.593	477.312	567.97	596.08	687.924	648.54	486.955	579.092	RPL41	12	56116586	56117943	+	1088	protein_coding	ribosomal protein L41 [Source:HGNC Symbol;Acc:HGNC:10354]	-
ENSG00000135404	595.577	566.146	721.873	528.761	708.116	975.987	675.218	904.427	582.009	503.24	845.868	600.855	452.8	331.466	450.377	CD63	12	55725323	55729707	-	2633	protein_coding	CD63 molecule [Source:HGNC Symbol;Acc:HGNC:1692]	-
ENSG00000231500	649.9	545.997	549.507	492.311	667.021	542.045	533.39	672.394	402.439	501.638	522.848	674.482	620.131	429.26	548.894	RPS18	6	33272010	33276510	+	1898	protein_coding	ribosomal protein S18 [Source:HGNC Symbol;Acc:HGNC:10401]	-
ENSG00000163453	259.469	411.938	847.425	413.894	176.513	648.184	756.903	711.245	322.24	294.768	643.532	460.662	481.149	436.334	490.391	IGFBP7	4	57030773	57110385	-	1930	protein_coding	insulin like growth factor binding protein 7 [Source:HGNC Symbol;Acc:HGNC:5476]	-
ENSG00000142156	833.949	723.369	618.162	597.522	1234.06	461.73	700.377	1250.02	1083.47	507.655	746.774	857.752	462.07	638.712	596.75	COL6A1	21	45981737	46005050	+	5343	protein_coding	collagen type VI alpha 1 chain [Source:HGNC Symbol;Acc:HGNC:2211]	-
ENSG00000142534	602.485	530.157	556.218	508.74	643.104	620.499	559.769	644.541	440.244	519.846	560.575	642.182	573.401	460.234	518.548	RPS11	19	49496365	49499689	+	1390	protein_coding	ribosomal protein S11 [Source:HGNC Symbol;Acc:HGNC:10384]	-
ENSG00000187653	785.984	548.715	530.531	333.307	817.663	679.238	519.86	496.478	227.979	516.068	564.07	469.608	502.72	498.653	502.413	TMSB4XP8	4	90838903	90839037	-	135	processed_pseudogene	TMSB4X pseudogene 8 [Source:HGNC Symbol;Acc:HGNC:11885]	-
ENSG00000161016	500.222	492.965	550.919	489.275	730.298	646.014	446.132	607.91	408.148	529.595	513.806	620.44	504.654	380.703	469.75	RPL8	8	144789765	144792587	-	2159	protein_coding	ribosomal protein L8 [Source:HGNC Symbol;Acc:HGNC:10368]	-
ENSG00000197746	736.146	678.012	681.718	462.906	360.003	517.577	580.65	512.042	372.565	793.163	483.927	568.815	520.47	659.381	799.461	PSAP	10	71816298	71851375	-	3239	protein_coding	prosaposin [Source:HGNC Symbol;Acc:HGNC:9498]	-
ENSG00000101335	479.956	344.222	857.288	470.754	391.731	608.502	576.511	657.784	432.154	352.651	387.49	637.253	478.586	333.01	452.336	MYL9	20	36541484	36551447	+	2821	protein_coding	myosin light chain 9 [Source:HGNC Symbol;Acc:HGNC:15754]	-
ENSG00000087245	911.215	919.045	675.134	470.263	690.374	890.282	781.68	427.393	661.713	854.676	776.048	568.096	631.751	697.415	875.813	MMP2	16	55389700	55506691	+	4933	protein_coding	matrix metallopeptidase 2 [Source:HGNC Symbol;Acc:HGNC:7166]	-
ENSG00000198467	257.027	307.418	364.862	315.143	613.503	653.448	496.044	599.319	348.878	254.053	465.355	435.416	348.749	214.784	200.5	TPM2	9	35681992	35690121	-	3248	protein_coding	tropomyosin 2 [Source:HGNC Symbol;Acc:HGNC:12011]	-
ENSG00000179218	330.209	371.496	339.743	535.571	655.505	776.471	579.335	623.919	581.703	297.88	586.779	411.415	441.854	268.104	292.157	CALR	19	12938578	12944489	+	2714	protein_coding	calreticulin [Source:HGNC Symbol;Acc:HGNC:1455]	-
ENSG00000142089	626.85	697.034	766.799	704.742	431.937	507.758	612.451	475.824	344.138	436.315	348.406	759.304	416.748	414.25	418.07	IFITM3	11	319669	327537	-	1348	protein_coding	interferon induced transmembrane protein 3 [Source:HGNC Symbol;Acc:HGNC:5414]	-
ENSG00000108518	295.466	369.708	458.756	419.762	762.529	734.176	524.543	522.345	456.198	339.424	500.431	401.006	460.307	240.006	269.839	PFN1	17	4945652	4949061	-	1987	protein_coding	profilin 1 [Source:HGNC Symbol;Acc:HGNC:8881]	-
ENSG00000106211	314.76	451.367	522.33	439.866	604.76	621.856	471.862	622.261	409.165	475.399	487.011	472.357	477.228	244.368	313.518	HSPB1	7	76302544	76304295	+	1634	protein_coding	heat shock protein family B (small) member 1 [Source:HGNC Symbol;Acc:HGNC:5246]	-
ENSG00000177954	709.73	507.048	604.848	435.163	509.895	494.308	538.039	520.092	423.744	517.206	386.538	643.719	586.418	467.878	610.719	RPS27	1	153990755	153992155	+	1035	protein_coding	ribosomal protein S27 [Source:HGNC Symbol;Acc:HGNC:10416]	-
ENSG00000108298	551.951	459.89	538.153	439.498	568.568	571.212	482.793	548.548	393.539	486.127	475.572	564.441	480.548	371.177	475.369	RPL19	17	39200283	39204732	+	1761	protein_coding	ribosomal protein L19 [Source:HGNC Symbol;Acc:HGNC:10312]	-
ENSG00000146674	567.635	456.455	100.154	529.363	363.737	369.012	706.146	699.562	150.665	368.832	534.297	142.417	636.88	406.035	254.125	IGFBP3	7	45912245	45921874	-	4571	protein_coding	insulin like growth factor binding protein 3 [Source:HGNC Symbol;Acc:HGNC:5472]	-
ENSG00000148303	591.536	455.495	552.291	468.902	594.941	515.296	459.093	529.441	376.813	485.619	450.906	569.194	469.629	412.767	501.876	RPL7A	9	133348214	133351426	+	2242	protein_coding	ribosomal protein L7a [Source:HGNC Symbol;Acc:HGNC:10364]	-
ENSG00000026025	661.52	549.943	380.805	512.305	1148.93	945.528	479.832	511.935	617.402	454.412	665.489	386.381	532.725	312.359	277.786	VIM	10	17228259	17237593	+	5158	protein_coding	vimentin [Source:HGNC Symbol;Acc:HGNC:12692]	-
ENSG00000174807	735.717	873.115	885.906	613.905	496.772	427.212	536.759	794.299	600.33	608.176	766.76	825.863	520.832	560.749	470.002	CD248	11	66314487	66317044	-	2558	protein_coding	CD248 molecule [Source:HGNC Symbol;Acc:HGNC:18219]	-
ENSG00000164111	366.456	387.57	530.818	503.58	656.986	722.884	501.527	577.107	601.808	357.27	456.264	449.959	363.987	305.338	312.739	ANXA5	4	121667955	121697113	-	3034	protein_coding	annexin A5 [Source:HGNC Symbol;Acc:HGNC:543]	-
ENSG00000065978	443.09	401.306	433.586	434.939	530.366	621.331	435.271	470.61	469.924	389.235	511.167	456.647	372.776	305.891	378.361	YBX1	1	42682427	42702349	+	1930	protein_coding	Y-box binding protein 1 [Source:HGNC Symbol;Acc:HGNC:8014]	CSD
ENSG00000133110	214.313	364.871	118.266	306.285	69.174	308.816	259.931	257.648	268.855	741.599	568.13	315.188	542.36	392.954	648.298	POSTN	13	37562583	37598844	-	5464	protein_coding	periostin [Source:HGNC Symbol;Acc:HGNC:16953]	-
ENSG00000210196	407.064	284.411	357.529	731.167	261.175	481.01	335.84	658.893	162.566	83.763	538.95	350.718	218.864	287.354	283.957	MT-TP	MT	15956	16023	-	68	Mt_tRNA	mitochondrially encoded tRNA proline [Source:HGNC Symbol;Acc:HGNC:7494]	-
ENSG00000137818	414.336	393.317	409.412	341.345	446.444	384.209	364.399	434.57	293.543	428.173	376.25	515.059	412.501	357.905	420.898	RPLP1	15	69452784	69456194	+	3271	protein_coding	ribosomal protein lateral stalk subunit P1 [Source:HGNC Symbol;Acc:HGNC:10372]	-
ENSG00000120708	198.133	369.941	124.173	446.288	794.475	569.236	371.539	526.907	392.079	652.858	432.849	197.243	854.644	136.394	156.161	TGFBI	5	136028895	136063818	+	7810	protein_coding	transforming growth factor beta induced [Source:HGNC Symbol;Acc:HGNC:11771]	-
ENSG00000274012	329.717	331.053	361.394	268.347	258.05	371.074	283.489	300.827	313.291	340.171	277.69	456.07	326.07	147.528	249.464	RN7SL2	14	49862550	49862849	-	300	misc_RNA	RNA, 7SL, cytoplasmic 2 [Source:HGNC Symbol;Acc:HGNC:23134]	-
ENSG00000089157	454.826	385.061	460.557	342.594	417.981	374.491	357.212	384.052	312.515	517.405	354.908	497.345	446.595	410.29	497.206	RPLP0	12	120196686	120201235	-	4001	protein_coding	ribosomal protein lateral stalk subunit P0 [Source:HGNC Symbol;Acc:HGNC:10371]	-
ENSG00000157227	503.242	442.229	401.522	345.322	556.965	494.549	428.307	364.078	431.922	413.222	514.506	480.68	365.12	349.537	650.556	MMP14	14	22836557	22849027	+	4464	protein_coding	matrix metallopeptidase 14 [Source:HGNC Symbol;Acc:HGNC:7160]	-
ENSG00000118523	126.529	405.571	352.329	449.731	308.273	220.731	896.435	396.004	285.651	273.462	208.453	463.849	883.774	609.014	416.425	CTGF	6	131948176	131951373	-	2339	protein_coding	connective tissue growth factor [Source:HGNC Symbol;Acc:HGNC:2500]	-
ENSG00000196924	255.188	326.393	432.131	318.405	365.914	276.756	342.172	240.397	537.197	381.524	275.47	418.506	398.025	354.871	342.541	FLNA	X	154348524	154374638	-	10585	protein_coding	filamin A [Source:HGNC Symbol;Acc:HGNC:3754]	-
ENSG00000100316	452.291	388.203	465.897	385.963	387.222	366.957	342.542	397.004	301.354	450.518	351.585	497.908	397.941	370.693	441.79	RPL3	22	39312882	39320389	-	4787	protein_coding	ribosomal protein L3 [Source:HGNC Symbol;Acc:HGNC:10332]	-
ENSG00000164530	531.067	1983.42	100.88	844.809	129.797	81.5559	120.202	49.7511	172.43	1055.86	341.113	912.331	1241.27	1915.28	997.381	PI16	6	36948263	36964837	+	2378	protein_coding	peptidase inhibitor 16 [Source:HGNC Symbol;Acc:HGNC:21245]	-
ENSG00000162244	365.419	317.693	317.452	313.839	442.946	376.51	332.589	397.398	245.005	324.818	310.291	366.984	326.843	253.723	274.42	RPL29	3	51993522	51995942	-	2058	protein_coding	ribosomal protein L29 [Source:HGNC Symbol;Acc:HGNC:10331]	-
ENSG00000149591	134.014	205.591	161.254	172.959	383.36	228.687	346.241	293.476	271.588	154.543	172.837	281.236	260.436	133.451	153.666	TAGLN	11	117199321	117204782	+	3917	protein_coding	transgelin [Source:HGNC Symbol;Acc:HGNC:11553]	-
ENSG00000074800	166.157	332.883	242.323	275.606	464.479	568.197	344.861	278.633	304.75	276.084	265.183	252.589	343.053	198.682	210.888	ENO1	1	8861000	8879250	-	5276	protein_coding	enolase 1 [Source:HGNC Symbol;Acc:HGNC:3350]	-
ENSG00000177469	292.649	340.791	375.572	309.892	416.755	379.925	348.395	348.202	436.4	256.589	336.827	360.25	357.376	290.313	252.405	CAVIN1	17	42402452	42423517	-	3828	protein_coding	caveolae associated protein 1 [Source:HGNC Symbol;Acc:HGNC:9688]	-
ENSG00000136942	330.019	301.013	314.2	310.982	487.036	413.974	321.623	395.772	267.316	275.037	354.729	349.25	301.208	217.802	260.143	RPL35	9	124857880	124861981	-	1535	protein_coding	ribosomal protein L35 [Source:HGNC Symbol;Acc:HGNC:10344]	-
ENSG00000115461	1587.66	1634.76	377.731	720.887	182.718	27.1204	520.435	171.321	197.929	487.134	235.555	629.119	344.091	1202.09	648.458	IGFBP5	2	216672105	216695525	-	6442	protein_coding	insulin like growth factor binding protein 5 [Source:HGNC Symbol;Acc:HGNC:5474]	-
ENSG00000163520	584.534	707.405	298.039	569.896	284.878	259.657	266.877	333.396	249.39	444.44	359.723	455.348	440.397	662.928	651.743	FBLN2	3	13549131	13638422	+	4812	protein_coding	fibulin 2 [Source:HGNC Symbol;Acc:HGNC:3601]	-
ENSG00000143387	1513.43	733.119	996.271	291.903	480.576	871.257	342.006	151.748	403.623	406.546	631.645	491.97	163.955	350.98	1085.2	CTSK	1	150796208	150808323	-	1887	protein_coding	cathepsin K [Source:HGNC Symbol;Acc:HGNC:2536]	-
ENSG00000198034	394.788	342.341	383.186	328.179	366.947	360.927	311.427	379.222	270.73	402.357	317.77	441.247	356.199	312.209	395.478	RPS4X	X	72255679	72277300	-	2982	protein_coding	ribosomal protein S4 X-linked [Source:HGNC Symbol;Acc:HGNC:10424]	-
ENSG00000142937	377.44	323.275	338.286	306.958	407.14	359.64	306.784	344.398	260.014	356.877	283.748	408.486	338.515	288.987	353.472	RPS8	1	44775251	44778779	+	2847	protein_coding	ribosomal protein S8 [Source:HGNC Symbol;Acc:HGNC:10441]	-
ENSG00000100234	247.719	424.885	356.383	354.109	142.155	640.663	569.889	252.554	385.522	481.394	312.712	200.624	620.389	799.559	495.382	TIMP3	22	32801701	32863043	+	4603	protein_coding	TIMP metallopeptidase inhibitor 3 [Source:HGNC Symbol;Acc:HGNC:11822]	-
ENSG00000177600	325.575	298.587	300.964	273.799	436.887	334.241	329.035	393.807	231.16	295.531	323.198	336.44	335.174	230.608	260.179	RPLP2	11	809647	812880	+	1955	protein_coding	ribosomal protein lateral stalk subunit P2 [Source:HGNC Symbol;Acc:HGNC:10377]	-
ENSG00000237550	519.033	230.24	261.266	211.744	325.182	468.773	237.831	28.9537	362.553	500.917	420.995	292.505	484.767	197.144	490.38	RPL9P9	15	82372196	82372912	-	717	transcribed_processed_pseudogene	ribosomal protein L9 pseudogene 9 [Source:HGNC Symbol;Acc:HGNC:17251]	-
ENSG00000124107	1.58141	1.2911	0.100226	0.576316	0.382032	0	0.632598	0	0	4.07051	0	0.670265	0.790223	0.543029	1.04269	SLPI	20	45252239	45254564	-	596	protein_coding	secretory leukocyte peptidase inhibitor [Source:HGNC Symbol;Acc:HGNC:11092]	-
ENSG00000137154	373.016	294.282	385.105	306.735	385.581	326.127	282.722	345.574	248.138	335.851	346.174	412.902	307.417	285.202	352.901	RPS6	9	19375715	19380254	-	2714	protein_coding	ribosomal protein S6 [Source:HGNC Symbol;Acc:HGNC:10429]	-
ENSG00000197958	362.195	347.527	377.482	282.216	338.323	320.863	315.062	326.639	238.009	338.097	277.551	425.659	331.775	242.552	320.713	RPL12	9	127447674	127451405	-	2452	protein_coding	ribosomal protein L12 [Source:HGNC Symbol;Acc:HGNC:10302]	-
ENSG00000240342	304.579	322.154	605.568	435.706	503.821	516.146	323.412	31.8188	338.504	503.877	307.589	230.688	327.859	167.254	224.973	RPS2P5	12	118246084	118246962	+	879	processed_pseudogene	ribosomal protein S2 pseudogene 5 [Source:HGNC Symbol;Acc:HGNC:31386]	-
ENSG00000198755	404.452	344.537	401.785	320.801	354.567	358.579	350.474	348.077	290.144	392.368	285.895	424.522	335.266	312.352	384.179	RPL10A	6	35468408	35470785	+	1501	protein_coding	ribosomal protein L10a [Source:HGNC Symbol;Acc:HGNC:10299]	-
ENSG00000126432	268.196	302.512	297.402	285.163	271.495	379.098	293.854	371.599	219.387	315.434	324.462	327.187	319.66	233.266	235.861	PRDX5	11	64318088	64321811	+	893	protein_coding	peroxiredoxin 5 [Source:HGNC Symbol;Acc:HGNC:9355]	-
ENSG00000124762	185.934	278.279	271.038	258.979	503.219	303.66	447.56	355.389	352.877	270.874	297.081	272.116	381.087	258.399	277.654	CDKN1A	6	36676460	36687339	+	3050	protein_coding	cyclin dependent kinase inhibitor 1A [Source:HGNC Symbol;Acc:HGNC:1784]	-
ENSG00000196230	275.53	222.517	200.686	263.161	345.488	445.211	273.074	232.341	316.443	223.237	308.909	270.834	244.783	180.9	211.86	TUBB	6	30720201	30725426	+	3359	protein_coding	tubulin beta class I [Source:HGNC Symbol;Acc:HGNC:20778]	-
ENSG00000113083	204.998	237.918	213.211	277.405	262.778	402.365	259.062	243.347	332.046	296.605	279.81	227.782	354.992	341.331	222.935	LOX	5	122063195	122078360	-	5547	protein_coding	lysyl oxidase [Source:HGNC Symbol;Acc:HGNC:6664]	-
ENSG00000169100	355.015	262.543	350.264	266.502	331.12	333.597	305.794	343.228	264.711	325.797	303.1	353.161	292.008	263.336	316.874	SLC25A6	X	1386152	1392724	-	2164	protein_coding	solute carrier family 25 member 6 [Source:HGNC Symbol;Acc:HGNC:10992]	-
ENSG00000096384	232.8	232.139	272.534	308.128	320.035	345.765	329.71	266.208	303.775	257.911	281.721	297.799	251.971	237.833	225.637	HSP90AB1	6	44246166	44253888	+	2980	protein_coding	heat shock protein 90 alpha family class B member 1 [Source:HGNC Symbol;Acc:HGNC:5258]	-
ENSG00000035862	419.175	420.997	376.827	291.639	233.293	196.914	289.787	247.407	302.692	504.177	258.226	302.293	354.547	495.185	503.846	TIMP2	17	78852977	78925387	-	5633	protein_coding	TIMP metallopeptidase inhibitor 2 [Source:HGNC Symbol;Acc:HGNC:11821]	-
ENSG00000136810	307.064	356.671	283.294	440.409	322.795	579.202	395.705	426.735	285.579	250.629	468.415	299.014	227.073	175.143	233.021	TXN	9	110243811	110256640	-	1142	protein_coding	thioredoxin [Source:HGNC Symbol;Acc:HGNC:12435]	-
ENSG00000135919	107.23	378.853	262.063	397.286	45.5177	323.485	662.485	397.563	302.935	388.397	515.339	254.725	767.367	423.026	441.874	SERPINE2	2	223975112	224039319	-	8891	protein_coding	serpin family E member 2 [Source:HGNC Symbol;Acc:HGNC:8951]	-
ENSG00000233276	243.071	254.202	213.624	230.591	436.912	371.177	314.09	283.998	237.292	202.439	268.966	215.997	228.208	169.122	179.138	GPX1	3	49357171	49358600	-	1430	polymorphic_pseudogene	glutathione peroxidase 1 [Source:HGNC Symbol;Acc:HGNC:4553]	-
ENSG00000142669	256.531	236.621	306.666	270.667	371.419	522.231	277.086	537.089	276.81	172.305	489.284	259.772	241.578	131.062	105.926	SH3BGRL3	1	26279176	26281522	+	1786	protein_coding	SH3 domain binding glutamate rich protein like 3 [Source:HGNC Symbol;Acc:HGNC:15568]	-
ENSG00000004776	275.299	281.596	573.361	187.934	90.8382	147.392	106.721	464.346	191.963	277.611	271.55	488.101	163.048	211.023	328.852	HSPB6	19	35754569	35758079	-	1721	protein_coding	heat shock protein family B (small) member 6 [Source:HGNC Symbol;Acc:HGNC:26511]	-
ENSG00000182718	186.625	267.578	198.713	277.733	462.38	384.291	324.492	278.896	319.357	282.34	262.541	250.57	340.233	194.741	191.293	ANXA2	15	60347134	60402883	-	8824	protein_coding	annexin A2 [Source:HGNC Symbol;Acc:HGNC:537]	-
ENSG00000118181	311.576	254.726	314.284	245.346	304.43	286.095	239.549	303.782	205.244	267.019	265.363	332.078	270.18	230.737	287.008	RPS25	11	119015712	119018691	-	1477	protein_coding	ribosomal protein S25 [Source:HGNC Symbol;Acc:HGNC:10413]	-
ENSG00000168653	187.472	194.246	146.938	207.705	304.557	336.102	254.759	287.077	226.784	163.416	309.343	173.058	190.538	121.81	134.705	NDUFS5	1	39026318	39034636	+	548	protein_coding	NADH:ubiquinone oxidoreductase subunit S5 [Source:HGNC Symbol;Acc:HGNC:7712]	-
ENSG00000166710	355.062	342.481	428.587	311.61	237.691	193.423	316.442	248.755	236.929	224.319	236.616	253.171	175.799	215.575	330.706	B2M	15	44711487	44718877	+	6079	protein_coding	beta-2-microglobulin [Source:HGNC Symbol;Acc:HGNC:914]	-
ENSG00000166033	416.114	405.939	588.433	206.859	229.709	206.375	247.279	200.522	221.118	403.913	312.694	356.427	359.089	379.03	553.465	HTRA1	10	122458551	122514908	+	2279	protein_coding	HtrA serine peptidase 1 [Source:HGNC Symbol;Acc:HGNC:9476]	-
ENSG00000111669	120.966	202.253	142.478	188.551	337.741	349.728	245.926	240.533	200.979	156.852	188.176	160.546	224.672	117.471	135.303	TPI1	12	6867119	6870948	+	2700	protein_coding	triosephosphate isomerase 1 [Source:HGNC Symbol;Acc:HGNC:12009]	-
ENSG00000162734	232.156	239.952	346.422	223.354	292.233	269.933	299.73	261.74	278.721	255.184	261.158	267.277	267.427	237.991	244.976	PEA15	1	160205337	160215376	+	2806	protein_coding	proliferation and apoptosis adaptor protein 15 [Source:HGNC Symbol;Acc:HGNC:8822]	-
ENSG00000100345	149.287	172.114	201.243	191.833	222.794	192.386	211.602	139.263	275.983	211.234	144.757	227.532	241.7	212.477	231.71	MYH9	22	36281277	36388067	-	9012	protein_coding	myosin heavy chain 9 [Source:HGNC Symbol;Acc:HGNC:7579]	-
ENSG00000185624	179.127	217	222.661	245.08	255.908	308.494	276.913	306.339	257.485	248.452	279.978	203.099	293.907	193.559	182.476	P4HB	17	81843159	81860694	-	5303	protein_coding	prolyl 4-hydroxylase subunit beta [Source:HGNC Symbol;Acc:HGNC:8548]	-
ENSG00000118680	198.297	231.14	252.295	244.346	245.864	264.983	249.484	237.553	234.315	228.511	239.887	273.08	266.227	210.319	198.37	MYL12B	18	3261479	3278431	+	1932	protein_coding	myosin light chain 12B [Source:HGNC Symbol;Acc:HGNC:29827]	-
ENSG00000105372	246.582	242.009	272.996	224.974	314.116	277.266	247.997	312.272	174.641	229.173	253.171	272.421	251.975	191.395	230.917	RPS19	19	41859918	41872926	+	3799	protein_coding	ribosomal protein S19 [Source:HGNC Symbol;Acc:HGNC:10402]	-
ENSG00000108828	422.029	307.49	369.037	288.911	357.398	439.75	278.414	367.693	377.469	316.815	292.49	350.196	243.679	224.915	295.442	VAT1	17	43014605	43025123	-	3501	protein_coding	vesicle amine transport 1 [Source:HGNC Symbol;Acc:HGNC:16919]	-
ENSG00000067225	151.991	193.88	209.513	197.35	366.191	481.598	289.396	285.962	302.586	168.624	289.636	177.055	224.172	125.624	64.545	PKM	15	72199029	72231822	-	8571	protein_coding	pyruvate kinase M1/2 [Source:HGNC Symbol;Acc:HGNC:9021]	-
ENSG00000103888	196.876	272.162	321.246	342.561	206.699	84.9133	200.363	135.094	359.839	226.702	153.419	358.508	252.753	414.531	476.742	CEMIP	15	80779343	80951776	+	7621	protein_coding	cell migration inducing hyaluronidase 1 [Source:HGNC Symbol;Acc:HGNC:29213]	-
ENSG00000196154	410.643	364.752	144.295	434.047	1007.3	924.976	354.59	670.546	877.848	122.973	504.662	330.183	272.245	265.231	142.607	S100A4	1	153543613	153550136	-	1025	protein_coding	S100 calcium binding protein A4 [Source:HGNC Symbol;Acc:HGNC:10494]	-
ENSG00000117318	201.903	300.832	97.8622	329.173	382.551	350.511	270.145	228.105	233.924	276.025	232.633	288.082	339.824	208.807	268.851	ID3	1	23557918	23559794	-	1797	protein_coding	inhibitor of DNA binding 3, HLH protein [Source:HGNC Symbol;Acc:HGNC:5362]	bHLH
ENSG00000067560	230.318	289.936	286.434	313.669	295.469	284.374	261.88	234.156	326.383	287.454	260.013	288.964	287.071	247.215	256.739	RHOA	3	49359145	49412998	-	2582	protein_coding	ras homolog family member A [Source:HGNC Symbol;Acc:HGNC:667]	-
ENSG00000092841	155.632	203.64	232.536	225.484	327.649	309.722	251.987	271.558	222.02	153.219	239.714	261.658	242.987	154.476	165.959	MYL6	12	56158161	56163496	+	4609	protein_coding	myosin light chain 6 [Source:HGNC Symbol;Acc:HGNC:7587]	-
ENSG00000196262	188.497	206.934	222.037	219.338	360.956	366.27	259.11	251.241	226.371	166.311	266.554	231.16	198.357	136.848	174.209	PPIA	7	44796680	44824564	+	4432	protein_coding	peptidylprolyl isomerase A [Source:HGNC Symbol;Acc:HGNC:9253]	-
ENSG00000044574	148.324	215.017	157.804	239.277	318.744	372.811	305.484	280.025	280.936	212.497	228.401	203.306	254.263	168.572	191.4	HSPA5	9	125234853	125241330	-	3908	protein_coding	heat shock protein family A (Hsp70) member 5 [Source:HGNC Symbol;Acc:HGNC:5238]	-
ENSG00000125534	217.696	217.578	209.89	234.693	312.523	262.125	192.896	319.048	177.699	263.65	209.164	214.966	281.938	130.057	174.471	PPDPF	20	63520724	63522206	+	1094	protein_coding	pancreatic progenitor cell differentiation and proliferation factor [Source:HGNC Symbol;Acc:HGNC:16142]	-
ENSG00000150991	205.73	249.286	242.631	220.549	272.54	322.596	276.436	266.171	242.203	230.861	241.315	268.392	211.092	177.982	208.916	UBC	12	124911604	124917368	-	3898	protein_coding	ubiquitin C [Source:HGNC Symbol;Acc:HGNC:12468]	-
ENSG00000158710	125.562	153.259	161.286	144.379	265.246	262.924	220.837	136.988	191.346	167.677	152.879	170.232	192.726	119.22	114.871	TAGLN2	1	159918107	159925732	-	2487	protein_coding	transgelin 2 [Source:HGNC Symbol;Acc:HGNC:11554]	-
ENSG00000235174	307.813	235.781	181.884	225.962	230.61	271.849	310.392	224.035	191.671	256.261	208.364	227.907	331.493	207.206	225.358	RPL39P3	6	73373108	73373263	-	156	processed_pseudogene	ribosomal protein L39 pseudogene 3 [Source:HGNC Symbol;Acc:HGNC:21383]	-
ENSG00000134333	100.139	207.437	123.567	183.365	292.947	399.836	273.651	224.596	280.245	150.287	210.653	155.153	224.368	140.969	139.385	LDHA	11	18394388	18408425	+	6210	protein_coding	lactate dehydrogenase A [Source:HGNC Symbol;Acc:HGNC:6535]	-
ENSG00000150093	207.165	218.495	263.374	257.335	190.342	269.831	257.182	213.534	369.93	254.854	278.686	202.018	251.353	277.98	244.052	ITGB1	10	32900319	33005792	-	6011	protein_coding	integrin subunit beta 1 [Source:HGNC Symbol;Acc:HGNC:6153]	-
ENSG00000115268	247.498	222.218	231.754	215.743	325.16	285.349	231.676	269.742	183.284	211.329	242.184	248.024	219.332	168.922	193.008	RPS15	19	1438358	1440494	+	2137	protein_coding	ribosomal protein S15 [Source:HGNC Symbol;Acc:HGNC:10388]	-
ENSG00000197747	357.21	376.95	241.261	297.015	241.237	337.598	235.83	398.658	258.987	235.671	300.957	330.016	278.768	254.585	209.429	S100A10	1	151982915	151994390	-	1543	protein_coding	S100 calcium binding protein A10 [Source:HGNC Symbol;Acc:HGNC:10487]	-
ENSG00000164733	256.934	250.558	455.278	169.083	260.68	482.457	262.765	284.29	256.963	232.117	365.713	241.397	251.725	259.645	169.284	CTSB	8	11842524	11869448	-	7428	protein_coding	cathepsin B [Source:HGNC Symbol;Acc:HGNC:2527]	-
ENSG00000182492	164.148	226.404	160.209	154.256	516.105	144.285	291.066	154.455	139.622	495.254	242.533	385.586	437.757	192.548	323.333	BGN	X	153494939	153509554	+	2453	protein_coding	biglycan [Source:HGNC Symbol;Acc:HGNC:1044]	-
ENSG00000142676	262.21	234.658	236.961	224.705	305.083	271.303	215.931	266.583	180.873	213.061	230.2	274.211	226.134	182.606	233.295	RPL11	1	23691742	23696835	+	2659	protein_coding	ribosomal protein L11 [Source:HGNC Symbol;Acc:HGNC:10301]	-
ENSG00000174444	277.424	234.038	281.421	235.213	276.016	243.385	231.698	265.654	211.975	274.402	237.221	302.723	249.063	226.923	275.521	RPL4	15	66498015	66524532	-	5637	protein_coding	ribosomal protein L4 [Source:HGNC Symbol;Acc:HGNC:10353]	-
ENSG00000168028	208.697	240.805	239.849	227.812	326.669	223.557	218.4	265.943	187.53	234.555	163.102	267.689	266.286	207.829	274	RPSA	3	39406689	39412542	+	3936	protein_coding	ribosomal protein SA [Source:HGNC Symbol;Acc:HGNC:6502]	-
ENSG00000147604	275.471	230.451	290.782	230.644	267.433	243.444	221.522	210.3	210.271	283.673	230.425	295.08	252.66	250.792	301.116	RPL7	8	73290267	73295789	-	2907	protein_coding	ribosomal protein L7 [Source:HGNC Symbol;Acc:HGNC:10363]	-
ENSG00000030582	292.825	278.858	332.76	243.356	206.035	269.037	222.529	262.151	182.525	276.21	271.405	281.067	196.183	207.082	283.387	GRN	17	44345086	44353102	+	3680	protein_coding	granulin precursor [Source:HGNC Symbol;Acc:HGNC:4601]	-
ENSG00000128595	224.579	210.445	274.96	223.791	254.018	288.261	293.927	270.809	394.554	240.426	294.973	227.554	269.629	278.259	248.868	CALU	7	128739292	128771807	+	4537	protein_coding	calumenin [Source:HGNC Symbol;Acc:HGNC:1458]	-
ENSG00000186340	274.475	296.276	242.832	203.83	141.643	78.0566	119.121	62.7464	209.351	401.758	107.732	187.802	257.853	409.705	494.685	THBS2	6	169215780	169254044	-	6412	protein_coding	thrombospondin 2 [Source:HGNC Symbol;Acc:HGNC:11786]	-
ENSG00000131469	222.176	200.666	220.245	195.647	283.95	289.125	229.163	263.059	194.72	221.345	238.825	238.208	223.422	177.997	212.938	RPL27	17	42998273	43002959	+	2026	protein_coding	ribosomal protein L27 [Source:HGNC Symbol;Acc:HGNC:10328]	-
ENSG00000154277	80.4961	126.585	196.951	175.035	132.224	437.538	323.686	377.324	95.5182	152.973	272.074	144.806	152.189	86.7439	94.8461	UCHL1	4	41256413	41268455	+	2282	protein_coding	ubiquitin C-terminal hydrolase L1 [Source:HGNC Symbol;Acc:HGNC:12513]	-
ENSG00000137801	60.7593	268.199	70.2099	207.824	200.427	129.199	279.21	115.868	619.44	563.804	231.441	229.689	738.391	457.668	487.538	THBS1	15	39581079	39599466	+	9158	protein_coding	thrombospondin 1 [Source:HGNC Symbol;Acc:HGNC:11785]	-
ENSG00000134013	75.2569	144.883	113.105	133.411	283.722	359.157	311.719	305.551	225.375	94.2975	164.993	121.67	172.833	65.9044	73.4625	LOXL2	8	23297189	23425328	-	5707	protein_coding	lysyl oxidase like 2 [Source:HGNC Symbol;Acc:HGNC:6666]	-
ENSG00000106991	172.027	319.074	134.027	317.047	294.326	198.476	282.473	326.292	220.076	187.357	330.896	244.113	193.919	224.958	200.251	ENG	9	127815012	127854756	-	3935	protein_coding	endoglin [Source:HGNC Symbol;Acc:HGNC:3349]	-
ENSG00000149257	176.272	197.137	225.395	222.259	243.329	227.633	245.612	238.67	216.68	288.049	185.815	236.004	281.834	193.3	205.682	SERPINH1	11	75562056	75572783	+	6281	protein_coding	serpin family H member 1 [Source:HGNC Symbol;Acc:HGNC:1546]	-
ENSG00000126709	105.349	442.184	46.6136	575.535	59.963	161.751	629.335	184.561	31.6397	32.0706	99.9171	65.7176	30.763	38.0704	55.6782	IFI6	1	27666061	27672218	-	865	protein_coding	interferon alpha inducible protein 6 [Source:HGNC Symbol;Acc:HGNC:4054]	-
ENSG00000100300	168.934	154.78	189.098	210.517	272.791	385.884	273.267	327.378	176.25	164.671	246.147	201.743	241.799	140.135	160.714	TSPO	22	43151514	43163242	+	1455	protein_coding	translocator protein [Source:HGNC Symbol;Acc:HGNC:1158]	-
ENSG00000147403	209.477	180.479	291.566	206.509	268.029	256.141	196.814	253.718	206.924	244.57	220.104	278.136	245.667	206.73	265.761	RPL10	X	154389955	154409168	+	4825	protein_coding	ribosomal protein L10 [Source:HGNC Symbol;Acc:HGNC:10298]	-
ENSG00000137331	50.0453	205.387	38.942	129.345	172.011	210.148	295.919	110.801	79.2241	161.992	97.1146	158.024	212.841	118.085	98.9578	IER3	6	30743199	30744554	-	1356	protein_coding	immediate early response 3 [Source:HGNC Symbol;Acc:HGNC:5392]	-
ENSG00000196205	324.102	312.155	272.568	223.302	209.036	225.496	278.806	183.982	335.943	321.07	221.734	245.007	207.106	230.21	301.676	EEF1A1P5	9	133019486	133020874	+	1389	processed_pseudogene	eukaryotic translation elongation factor 1 alpha 1 pseudogene 5 [Source:HGNC Symbol;Acc:HGNC:3200]	-
ENSG00000145425	269.561	208.88	251.875	192.467	256.636	215.339	198.396	230.898	188.531	269.781	221.723	263.918	246.169	198.425	259.885	RPS3A	4	151099573	151104652	+	2341	protein_coding	ribosomal protein S3A [Source:HGNC Symbol;Acc:HGNC:10421]	-
ENSG00000113732	156.888	183.894	200.072	188.7	214.027	293.229	226.463	291.326	166.768	123.092	253.495	172.319	149.91	120.27	146.54	ATP6V0E1	5	172983757	173035445	+	1623	protein_coding	ATPase H+ transporting V0 subunit e1 [Source:HGNC Symbol;Acc:HGNC:863]	-
ENSG00000084207	166.808	156.476	252.066	176.326	228.144	438.258	219.87	235.102	153.994	174.115	191.552	153.436	185.728	134.577	142.596	GSTP1	11	67583595	67586656	+	1911	protein_coding	glutathione S-transferase pi 1 [Source:HGNC Symbol;Acc:HGNC:4638]	-
ENSG00000129562	170	229.134	204.487	188.693	251.474	284.973	228.243	232.309	193.105	215.789	225.787	191.73	224.004	163.225	191.398	DAD1	14	22564905	22589269	-	808	protein_coding	defender against cell death 1 [Source:HGNC Symbol;Acc:HGNC:2664]	-
ENSG00000085662	35.7816	66.7034	35.4327	54.432	80.9609	184.406	149.281	141.565	36.4437	56.4718	60.9766	41.4103	35.6061	37.217	38.2882	AKR1B1	7	134442350	134459284	-	3660	protein_coding	aldo-keto reductase family 1 member B [Source:HGNC Symbol;Acc:HGNC:381]	-
ENSG00000108679	166.619	233.582	144.836	212.006	125.624	139.239	280.307	215.285	99.4207	139.898	146.702	170.737	123.788	149.056	177.344	LGALS3BP	17	78971238	78980109	-	3584	protein_coding	galectin 3 binding protein [Source:HGNC Symbol;Acc:HGNC:6564]	-
ENSG00000142552	152.184	173.286	289.854	233.489	249.187	392.524	221.852	416.956	191.046	248.302	292.272	224.933	268.047	180.282	152.571	RCN3	19	49527618	49546962	+	2093	protein_coding	reticulocalbin 3 [Source:HGNC Symbol;Acc:HGNC:21145]	-
ENSG00000105193	215.577	185.983	232.099	185.895	272.897	224.581	179.358	228.778	170.602	239.608	199.344	261.157	206.356	180.255	231.1	RPS16	19	39433207	39435948	-	2603	protein_coding	ribosomal protein S16 [Source:HGNC Symbol;Acc:HGNC:10396]	-
ENSG00000171858	194.594	170.848	189.714	170.651	279.283	260.086	212.338	234.017	146.713	189.255	206.005	213.953	208.048	124.57	162.238	RPS21	20	62387116	62388520	+	1023	protein_coding	ribosomal protein S21 [Source:HGNC Symbol;Acc:HGNC:10409]	-
ENSG00000110955	156.467	185.16	167.396	191.62	269.542	252.001	241.587	197.988	237.576	153.199	245.045	190.07	173.075	136.891	141.309	ATP5F1B	12	56638175	56646068	-	2322	protein_coding	ATP synthase F1 subunit beta [Source:HGNC Symbol;Acc:HGNC:830]	-
ENSG00000134590	185.824	209.281	247.435	199.699	253.872	302.791	212.48	307.328	211.533	159.291	242.513	192.906	190.583	141.475	132.113	RTL8C	X	135032366	135033546	+	1181	protein_coding	retrotransposon Gag like 8C [Source:HGNC Symbol;Acc:HGNC:2569]	-
ENSG00000172270	210.824	222.019	252.357	199.865	165.482	205.913	224.991	261.115	149.365	191.888	204.761	197.035	205.358	171.881	186.79	BSG	19	571277	583493	+	3797	protein_coding	basigin (Ok blood group) [Source:HGNC Symbol;Acc:HGNC:1116]	-
ENSG00000105640	210.535	184.399	220.969	174.883	242.565	219.757	195.592	235.064	142.877	203.183	186.38	232.551	203.011	156.845	193.437	RPL18A	19	17859876	17864153	+	3527	protein_coding	ribosomal protein L18a [Source:HGNC Symbol;Acc:HGNC:10311]	-
ENSG00000104904	187.713	233.61	189.009	200.782	223.622	227.333	230.697	240.081	174.823	189.409	207.323	198.553	216.201	158.761	164.041	OAZ1	19	2269509	2273490	+	3436	protein_coding	ornithine decarboxylase antizyme 1 [Source:HGNC Symbol;Acc:HGNC:8095]	-
ENSG00000244398	234.741	194.97	216.049	181.64	225.137	170.237	197.659	179.377	151.1	185.821	176.871	221.144	202.621	148.968	189.723	AC116533.1	11	16974693	16975013	-	321	processed_pseudogene	ribosomal protein L36a (RPL36A) pseudogene	-
ENSG00000089009	212.514	174.617	208.983	186.852	245.56	205.477	194.043	232.87	170.668	210.188	201.891	221.559	201.935	168.918	207.909	RPL6	12	112405190	112418838	-	4447	protein_coding	ribosomal protein L6 [Source:HGNC Symbol;Acc:HGNC:10362]	-
ENSG00000130635	95.7855	233.995	174.756	173.799	118.768	169.455	214.27	150.93	217.646	452.244	199.079	181.263	422.179	320.214	237.998	COL5A1	9	134641774	134844843	+	11189	protein_coding	collagen type V alpha 1 chain [Source:HGNC Symbol;Acc:HGNC:2209]	-
ENSG00000163430	199.505	234.507	218.102	215.194	186.645	133.57	254.333	190.524	239.205	261.952	174.57	216.438	267.257	241.821	235.254	FSTL1	3	120392293	120451253	-	8727	protein_coding	follistatin like 1 [Source:HGNC Symbol;Acc:HGNC:3972]	-
ENSG00000107223	152.167	177.454	185.127	174.64	227.008	222.71	171.279	255.353	133.027	146.441	196.697	195.911	163.781	117.22	121.514	EDF1	9	136862119	136866286	-	1200	protein_coding	endothelial differentiation related factor 1 [Source:HGNC Symbol;Acc:HGNC:3164]	-
ENSG00000068697	271.841	280.566	293.516	224.32	217.02	179.963	207.418	216.641	214.011	260.555	214.157	274.585	222.006	259.698	284.466	LAPTM4A	2	20032650	20052028	-	1946	protein_coding	lysosomal protein transmembrane 4 alpha [Source:HGNC Symbol;Acc:HGNC:6924]	-
ENSG00000167526	216.919	182.433	221.759	171.61	235.763	188.005	170.118	210.758	140.429	207.823	175.346	225.557	196.402	161.377	198.476	RPL13	16	89560657	89566828	+	6172	protein_coding	ribosomal protein L13 [Source:HGNC Symbol;Acc:HGNC:10303]	-
ENSG00000204525	153.667	235.994	335.89	131.41	176.013	61.2531	374.88	125.904	128.146	91.6791	113.664	155.409	172.008	124.046	97.9843	HLA-C	6	31268749	31272130	-	2507	protein_coding	major histocompatibility complex, class I, C [Source:HGNC Symbol;Acc:HGNC:4933]	-
ENSG00000111057	10.2666	28.2004	4.21371	33.6893	5.84439	42.3395	25.8427	38.2532	11.2287	31.3849	27.3929	70.2872	26.2416	24.3262	21.8081	KRT18	12	52948871	52952901	+	3218	protein_coding	keratin 18 [Source:HGNC Symbol;Acc:HGNC:6430]	-
ENSG00000106153	150.484	148.325	155.141	151.299	206.732	250.187	191.892	216.32	160.42	145.36	198.054	163.073	147.2	107.179	132.225	CHCHD2	7	56101569	56106576	-	1132	protein_coding	coiled-coil-helix-coiled-coil-helix domain containing 2 [Source:HGNC Symbol;Acc:HGNC:21645]	-
ENSG00000122406	206.446	180.866	216.246	175.519	237.026	213.288	176.914	198.658	160.873	211.824	182.716	225.995	187.591	179.857	224.427	RPL5	1	92831983	92841924	+	3717	protein_coding	ribosomal protein L5 [Source:HGNC Symbol;Acc:HGNC:10360]	-
ENSG00000124212	245.711	298.952	182.341	264.147	42.5915	143.245	135.401	87.3019	92.1501	257.166	106.079	155.917	214.542	346.233	231.769	PTGIS	20	49503874	49568146	-	5579	protein_coding	prostaglandin I2 synthase [Source:HGNC Symbol;Acc:HGNC:9603]	-
ENSG00000120129	124.225	213.685	166.393	128.509	238.788	193.483	145.39	96.9467	172.988	83.0931	68.6092	258.701	120.368	90.7297	61.911	DUSP1	5	172768090	172771195	-	2019	protein_coding	dual specificity phosphatase 1 [Source:HGNC Symbol;Acc:HGNC:3064]	-
ENSG00000166598	104.538	149.67	111.683	207.7	220.087	243.21	241.016	244.252	219.333	154.591	219.631	148.449	200.728	122.694	115.032	HSP90B1	12	103930107	103953645	+	4695	protein_coding	heat shock protein 90 beta family member 1 [Source:HGNC Symbol;Acc:HGNC:12028]	-
ENSG00000123989	160.725	193.926	187.539	172.613	108.034	172.613	193.396	213.289	134.508	214.67	204.754	154.813	224.66	175.38	177.343	CHPF	2	219538947	219543787	-	3354	protein_coding	chondroitin polymerizing factor [Source:HGNC Symbol;Acc:HGNC:24291]	-
ENSG00000074842	111.718	133.079	146.595	156.595	213.497	357.69	249.565	299.315	168.121	123.489	252.723	118.558	159.115	85.2992	89.2534	MYDGF	19	4641374	4670370	-	1678	protein_coding	myeloid derived growth factor [Source:HGNC Symbol;Acc:HGNC:16948]	-
ENSG00000171345	25.3765	8.69633	19.3575	12.8843	4.89301	31.9391	27.0228	100.666	31.6662	10.6789	33.4967	22.8639	27.218	3.61953	3.55337	KRT19	17	41523617	41528308	-	2336	protein_coding	keratin 19 [Source:HGNC Symbol;Acc:HGNC:6436]	-
ENSG00000177697	180.991	162.21	258.657	181.402	152.792	189.532	188.076	258.856	146.008	150.867	198.81	192.05	208.84	141.985	147.887	CD151	11	832843	839831	+	3938	protein_coding	CD151 molecule (Raph blood group) [Source:HGNC Symbol;Acc:HGNC:1630]	-
ENSG00000008988	210.488	166.647	187.123	158.069	196.791	204.255	167.468	215.302	139.751	187.927	181.92	216.453	204.737	143.805	180.393	RPS20	8	56067295	56074581	-	3002	protein_coding	ribosomal protein S20 [Source:HGNC Symbol;Acc:HGNC:10405]	-
ENSG00000091986	200.095	215.673	232.558	114.114	69.5597	127.531	116.157	81.6597	88.3651	324.532	154.226	178.929	240.596	381.662	316.313	CCDC80	3	112596794	112649530	-	13071	protein_coding	coiled-coil domain containing 80 [Source:HGNC Symbol;Acc:HGNC:30649]	-
ENSG00000135480	10.9199	52.4526	3.70695	97.9136	112.316	49.6843	93.9182	60.6637	65.5217	57.3655	12.412	57.3597	48.9729	53.9969	49.7569	KRT7	12	52232520	52252186	+	4093	protein_coding	keratin 7 [Source:HGNC Symbol;Acc:HGNC:6445]	-
ENSG00000213719	173.392	184.779	177.696	175.899	335.252	286.124	188.93	210.321	220.495	148.388	236.906	184.496	167.508	104.868	111.863	CLIC1	6	31730581	31739763	-	1942	protein_coding	chloride intracellular channel 1 [Source:HGNC Symbol;Acc:HGNC:2062]	-
ENSG00000228474	170.966	153.185	190.17	169.891	209.26	280.952	199.489	282.894	176.911	141.862	243.406	172.959	193.433	131.72	122.856	OST4	2	27070472	27071773	-	719	protein_coding	oligosaccharyltransferase complex subunit 4, non-catalytic [Source:HGNC Symbol;Acc:HGNC:32483]	-
ENSG00000133112	210.218	187.047	228.896	154.79	162.582	169.198	185.176	207.931	137.445	188.924	197.85	205.707	191.376	168.896	199.068	TPT1	13	45333471	45341370	-	7269	protein_coding	tumor protein, translationally-controlled 1 [Source:HGNC Symbol;Acc:HGNC:12022]	-
ENSG00000188643	131.292	150.521	151.496	109.32	138.06	264.632	153.889	179.741	173.492	126.966	177.172	188.231	155.302	92.5176	104.8	S100A16	1	153606886	153613145	-	1701	protein_coding	S100 calcium binding protein A16 [Source:HGNC Symbol;Acc:HGNC:20441]	-
ENSG00000159840	165.502	174.51	251.839	166.366	218.863	230.112	179.388	169.741	185.072	160.173	174.847	215.376	162.676	151.598	153.32	ZYX	7	143381080	143391111	+	3482	protein_coding	zyxin [Source:HGNC Symbol;Acc:HGNC:13200]	-
ENSG00000162576	221.393	224.092	287.524	196.15	296.954	194.951	165.762	196.398	214.489	264.121	222.484	287.344	292.076	208.153	233.965	MXRA8	1	1352689	1361777	-	3622	protein_coding	matrix remodeling associated 8 [Source:HGNC Symbol;Acc:HGNC:7542]	-
ENSG00000109971	197.372	178.877	212.415	181.996	241.956	232.497	231.806	137.668	243.36	167.366	238.492	198.824	138.582	158.235	167.531	HSPA8	11	123057489	123063230	-	4849	protein_coding	heat shock protein family A (Hsp70) member 8 [Source:HGNC Symbol;Acc:HGNC:5241]	-
ENSG00000165502	172.026	161.807	146.854	141.066	239.106	259.066	153.281	206.234	131.602	130.859	185.759	145.119	133.337	103.905	125.252	RPL36AL	14	49618519	49620685	-	746	protein_coding	ribosomal protein L36a like [Source:HGNC Symbol;Acc:HGNC:10346]	-
ENSG00000149273	189.815	166.119	191.76	174.357	197.698	203.341	169.077	187.489	146.59	202.216	161.758	219.455	192.049	154.959	188.023	RPS3	11	75399486	75422280	+	5894	protein_coding	ribosomal protein S3 [Source:HGNC Symbol;Acc:HGNC:10420]	-
ENSG00000233927	66.2744	208.612	157.244	127.084	273.444	168.491	145.799	266.737	105.187	214.169	235.962	160.998	147.671	163.751	210.485	RPS28	19	8321158	8323340	+	2119	protein_coding	ribosomal protein S28 [Source:HGNC Symbol;Acc:HGNC:10418]	-
ENSG00000024422	160.098	198.974	256.829	182.107	225.961	220.704	160.664	214.313	242.845	222.453	160.556	215.716	207.43	187.851	165.176	EHD2	19	47713343	47743134	+	3923	protein_coding	EH domain containing 2 [Source:HGNC Symbol;Acc:HGNC:3243]	-
ENSG00000168374	115.079	155.658	158.049	174.158	165.517	188.155	213.431	187.093	188.975	163.808	193.094	148.307	205.776	144.58	127.179	ARF4	3	57571363	57598220	-	2595	protein_coding	ADP ribosylation factor 4 [Source:HGNC Symbol;Acc:HGNC:655]	-
ENSG00000170889	212.657	172.806	195.603	189.59	213.657	191.593	161.374	209.09	146.172	215.713	184.41	224.269	160.45	158.787	209.086	RPS9	19	54200742	54249003	+	4371	protein_coding	ribosomal protein S9 [Source:HGNC Symbol;Acc:HGNC:10442]	-
ENSG00000167460	194.581	190.614	227.983	190.251	241.354	211.577	191.74	143.453	238.763	159.728	185.382	198.239	184.024	169.012	198.612	TPM4	19	16067021	16103005	+	8632	protein_coding	tropomyosin 4 [Source:HGNC Symbol;Acc:HGNC:12013]	-
ENSG00000120937	0.0714788	0.0739186	0	2.41281	0.590553	2.92535	9.23556	2.43251	0	0.835932	0	0.172685	0.271454	0.233174	0.447724	NPPB	1	11857464	11858931	-	694	protein_coding	natriuretic peptide B [Source:HGNC Symbol;Acc:HGNC:7940]	-
ENSG00000132507	100.129	121.479	113.74	147.384	235.698	263.02	166.501	180.413	152.097	107.128	188.881	154.299	138.715	86.1569	98.8849	EIF5A	17	7306999	7312463	+	2815	protein_coding	eukaryotic translation initiation factor 5A [Source:HGNC Symbol;Acc:HGNC:3300]	-
ENSG00000206503	105.693	146.459	170.475	248.345	137.085	59.0995	213.894	113.341	72.9572	66.2846	180.531	92.0715	129.735	97.5713	250.427	HLA-A	6	29941260	29945884	+	2710	protein_coding	major histocompatibility complex, class I, A [Source:HGNC Symbol;Acc:HGNC:4931]	-
ENSG00000171314	97.9184	152.42	113.235	154.555	188.288	203.595	160.388	148.48	181.233	129.015	146.149	102.032	162.016	123.494	105.907	PGAM1	10	97426160	97433441	+	2568	protein_coding	phosphoglycerate mutase 1 [Source:HGNC Symbol;Acc:HGNC:8888]	-
ENSG00000159335	129.044	125.866	164.098	133.522	170.853	225.233	113.601	196.857	169.37	151.711	167.285	192.806	190.433	105.24	139.997	PTMS	12	6765516	6770952	+	1475	protein_coding	parathymosin [Source:HGNC Symbol;Acc:HGNC:9629]	-
ENSG00000169504	123.878	130.982	138.619	152.916	94.6728	146.7	166.556	150.104	200.339	190.496	165.71	132.454	183.171	204.744	192.91	CLIC4	1	24745357	24844324	+	4495	protein_coding	chloride intracellular channel 4 [Source:HGNC Symbol;Acc:HGNC:13518]	-
ENSG00000166794	125.716	130.168	164.325	153.611	148.386	216.754	185.343	215.739	133.353	125.985	203.126	143.214	172.025	111.756	115.42	PPIB	15	64155812	64163205	-	1911	protein_coding	peptidylprolyl isomerase B [Source:HGNC Symbol;Acc:HGNC:9255]	-
ENSG00000100292	169.177	211.704	126.573	222.444	644.218	240.022	184.293	219.441	200.239	186.508	207.723	180.022	156.097	142.865	207.621	HMOX1	22	35380361	35394214	+	2405	protein_coding	heme oxygenase 1 [Source:HGNC Symbol;Acc:HGNC:5013]	-
ENSG00000210144	270.58	190.43	114.944	293.393	151.794	186.272	178.721	356.021	131.337	45.5479	200.586	300.214	98.4762	267.865	154.015	MT-TY	MT	5826	5891	-	66	Mt_tRNA	mitochondrially encoded tRNA tyrosine [Source:HGNC Symbol;Acc:HGNC:7502]	-
ENSG00000232573	183.063	189.069	177.65	171.235	210.035	160.65	194.817	191.888	121.918	182.282	151.651	223.632	170.352	130.74	176.505	RPL3P4	14	98972879	98973301	-	423	processed_pseudogene	ribosomal protein L3 pseudogene 4 [Source:HGNC Symbol;Acc:HGNC:19805]	-
ENSG00000126458	139.283	196.353	273.028	163.192	141.757	206.471	138.321	290.905	136.313	142.124	187.428	182.038	162.811	126.11	114.224	RRAS	19	49635292	49640201	-	1160	protein_coding	RAS related [Source:HGNC Symbol;Acc:HGNC:10447]	-
ENSG00000129009	134.871	313.444	54.4789	196.304	172.384	255.432	221.817	148.22	130.214	344.634	185.041	96.452	407.601	268.816	179.017	ISLR	15	74173671	74176872	+	2671	protein_coding	immunoglobulin superfamily containing leucine rich repeat [Source:HGNC Symbol;Acc:HGNC:6133]	-
ENSG00000248527	169.506	242.938	139.556	181.767	207.229	191.459	160.397	213.323	163.757	60.5616	214.789	226.019	115.081	169.486	101.162	MTATP6P1	1	633696	634376	+	681	unprocessed_pseudogene	MT-ATP6 pseudogene 1 [Source:HGNC Symbol;Acc:HGNC:44575]	-
ENSG00000177700	175.751	149.407	176.327	158.057	234.51	313.082	191.863	301.203	152.363	104.51	258.194	164.618	130.198	91.2909	74.862	POLR2L	11	837356	842545	-	1142	protein_coding	RNA polymerase II subunit L [Source:HGNC Symbol;Acc:HGNC:9199]	-
ENSG00000176340	119.662	118.181	114.049	122.709	266.852	226.689	171.251	184.754	163.864	91.0202	194.565	121.971	151.882	81.789	84.8374	COX8A	11	63974607	63976543	+	507	protein_coding	cytochrome c oxidase subunit 8A [Source:HGNC Symbol;Acc:HGNC:2294]	-
ENSG00000172757	94.2376	108.916	116.8	141.285	220.662	239.216	148.465	177.967	154.865	95.1527	166.698	137.245	135.87	71.3615	87.1192	CFL1	11	65823022	65862026	-	5863	protein_coding	cofilin 1 [Source:HGNC Symbol;Acc:HGNC:1874]	-
ENSG00000070756	185.971	183.24	188.48	206.618	127.846	170.559	171.807	164.031	158.914	227.151	151.799	200.84	181.62	232.177	230.546	PABPC1	8	100685816	100722809	-	4752	protein_coding	poly(A) binding protein cytoplasmic 1 [Source:HGNC Symbol;Acc:HGNC:8554]	-
ENSG00000105701	148.221	174.21	176.528	154.314	210.445	186.323	149.816	217.502	129.078	145.389	171.313	172.689	146.696	114.717	130.045	FKBP8	19	18531751	18544077	-	2902	protein_coding	FK506 binding protein 8 [Source:HGNC Symbol;Acc:HGNC:3724]	-
ENSG00000197614	213.502	261.501	205.295	208.619	51.4713	170.507	209.025	240.337	132.852	157.961	217.929	213.467	256.581	274.391	181.288	MFAP5	12	8637346	8662888	-	3876	protein_coding	microfibril associated protein 5 [Source:HGNC Symbol;Acc:HGNC:29673]	-
ENSG00000167468	267.958	203.547	279.589	194.964	191.671	216.22	178.23	200.063	115.896	213.31	191.647	225.738	165.925	158.817	205.938	GPX4	19	1103926	1106791	+	2019	protein_coding	glutathione peroxidase 4 [Source:HGNC Symbol;Acc:HGNC:4556]	-
ENSG00000128272	162.75	201.811	188.541	191.417	184.127	122.412	157.77	191.978	75.2166	212.217	82.3507	205.968	210.608	177.883	205.099	ATF4	22	39519695	39522685	+	2514	protein_coding	activating transcription factor 4 [Source:HGNC Symbol;Acc:HGNC:786]	TF_bZIP
ENSG00000204628	188.463	155.492	190.791	140.34	189.162	189.274	152.448	173.706	131.338	189.889	147.423	202.84	155.311	133.949	176.999	RACK1	5	181236909	181248096	-	5990	protein_coding	receptor for activated C kinase 1 [Source:HGNC Symbol;Acc:HGNC:4399]	-
ENSG00000135862	235.898	215.469	233.004	153.268	145.921	163.051	184.753	211.809	198.546	155.477	199.175	225.059	115.962	261.638	259.43	LAMC1	1	183023460	183145592	+	8406	protein_coding	laminin subunit gamma 1 [Source:HGNC Symbol;Acc:HGNC:6492]	-
ENSG00000122786	76.1809	124.103	171.059	125.998	76.355	82.6635	115.695	106.743	185.694	105.029	96.3798	129.641	123.913	152.99	152.106	CALD1	7	134744252	134970728	+	9843	protein_coding	caldesmon 1 [Source:HGNC Symbol;Acc:HGNC:1441]	-
ENSG00000168140	224.201	226.936	211.945	207.593	173.86	226.16	166.766	219.951	205.24	218.608	231.834	247.189	186.946	171.194	181.446	VASN	16	4371848	4383528	+	2806	protein_coding	vasorin [Source:HGNC Symbol;Acc:HGNC:18517]	-
ENSG00000006327	71.8862	100.184	102.822	105.108	170.546	213.737	160.505	121.571	138.347	91.21	151.43	110.613	133.06	62.6318	69.3692	TNFRSF12A	16	3018445	3022383	+	1848	protein_coding	TNF receptor superfamily member 12A [Source:HGNC Symbol;Acc:HGNC:18152]	-
ENSG00000084234	147.583	166.45	174.513	198.448	158.581	201.615	207.917	180.982	152.417	203.758	166.762	177.386	289.551	232.499	167.413	APLP2	11	130068147	130144811	+	7463	protein_coding	amyloid beta precursor like protein 2 [Source:HGNC Symbol;Acc:HGNC:598]	-
ENSG00000269378	133.505	153.983	195.093	162.436	131.605	208.353	180.333	152.012	225.658	166.533	180.712	137.357	155.522	158.9	151.315	AC022149.1	19	14621634	14622242	-	609	processed_pseudogene	integrin beta 1 pseudogene 1	-
ENSG00000141756	134.749	136.707	276.082	172.265	131.19	190.92	150.315	217.548	142.607	191.581	226.359	157.155	226.47	151.361	136.095	FKBP10	17	41812680	41823217	+	4273	protein_coding	FK506 binding protein 10 [Source:HGNC Symbol;Acc:HGNC:18169]	-
ENSG00000170315	122.409	135.449	151.345	148.99	132.597	180.211	190.89	198.857	150	116.379	165.033	137.414	132.024	104.895	125.416	UBB	17	16380798	16382745	+	1621	protein_coding	ubiquitin B [Source:HGNC Symbol;Acc:HGNC:12463]	-
ENSG00000125868	124.087	143.588	210.707	175.555	127.178	180.532	166.241	153.88	167.377	118.202	156.445	156.99	162.658	138.722	154.363	DSTN	20	17569863	17609919	+	3851	protein_coding	destrin, actin depolymerizing factor [Source:HGNC Symbol;Acc:HGNC:15750]	-
ENSG00000197728	76.717	73.9633	146.528	152.815	140.319	243.24	164.837	201.528	121.733	124.926	170.334	168.022	88.4594	46.86	195.933	RPS26	12	56041351	56044697	+	2053	protein_coding	ribosomal protein S26 [Source:HGNC Symbol;Acc:HGNC:10414]	-
ENSG00000166741	124.296	207.237	131.256	167.565	138.908	151.022	216.46	115.698	114.797	183.713	128.852	153.099	173.142	148.753	147.856	NNMT	11	114257787	114313285	+	2919	protein_coding	nicotinamide N-methyltransferase [Source:HGNC Symbol;Acc:HGNC:7861]	-
ENSG00000135047	361.585	331.799	244.114	207.092	179.381	253.441	184.917	256.96	146.485	142.861	340.296	270.838	123.397	164.832	276.406	CTSL	9	87725519	87731393	+	2366	protein_coding	cathepsin L [Source:HGNC Symbol;Acc:HGNC:2537]	-
ENSG00000173812	179.558	180.801	169.278	151.501	182.542	178.974	164.036	158.677	144.763	201.06	149.327	198.35	188.415	152.376	175.459	EIF1	17	41688885	41692668	+	3623	protein_coding	eukaryotic translation initiation factor 1 [Source:HGNC Symbol;Acc:HGNC:3249]	-
ENSG00000181163	166.339	132.537	165.237	169.297	217.329	203.818	159.811	154.196	157.747	143.904	159.522	183.762	133.984	108.822	131.832	NPM1	5	171387116	171411137	+	3828	protein_coding	nucleophosmin 1 [Source:HGNC Symbol;Acc:HGNC:7910]	-
ENSG00000105664	52.5657	570.085	62.5276	97.1969	87.9631	14.185	107.253	67.4753	280.646	924.858	124.726	204.918	1104.73	413.95	168.035	COMP	19	18782773	18791314	-	3101	protein_coding	cartilage oligomeric matrix protein [Source:HGNC Symbol;Acc:HGNC:2227]	-
ENSG00000182117	155.714	145.843	138.554	143.842	188.235	230.769	179.472	205.482	142.49	101.386	203.607	166.281	129.475	104.279	99.2734	NOP10	15	34341713	34343177	-	554	protein_coding	NOP10 ribonucleoprotein [Source:HGNC Symbol;Acc:HGNC:14378]	-
ENSG00000160789	158.967	177.217	167.043	176.955	306.445	312.304	126.768	196.293	312.274	125.156	216.203	185.596	141.467	102.949	105.624	LMNA	1	156082573	156140089	+	6985	protein_coding	lamin A/C [Source:HGNC Symbol;Acc:HGNC:6636]	-
ENSG00000160932	177.324	204.848	114.468	250.197	85.1943	108.26	216.485	166.466	105.033	92.4742	229.737	112.822	131.962	135.879	130.913	LY6E	8	143017982	143023832	+	2640	protein_coding	lymphocyte antigen 6 family member E [Source:HGNC Symbol;Acc:HGNC:6727]	-
ENSG00000175550	114.092	113.969	131.299	136.89	299.708	343.463	124.591	266.874	157	76.9082	236.207	131.871	87.0907	60.0663	60.4114	DRAP1	11	65919257	65921561	+	1737	protein_coding	DR1 associated protein 1 [Source:HGNC Symbol;Acc:HGNC:3019]	-
ENSG00000144713	163.221	142.77	146.237	129.43	182.508	157.692	150.073	161.629	112.359	141.986	138.909	154.83	149.053	113.667	135.493	RPL32	3	12834485	12841588	-	3720	protein_coding	ribosomal protein L32 [Source:HGNC Symbol;Acc:HGNC:10336]	-
ENSG00000115380	179.156	194.568	393.642	361.528	59.2732	152.828	128.1	123.52	69.2491	329.776	163.444	316.426	401.005	297.995	262.836	EFEMP1	2	55865967	55924139	-	3962	protein_coding	EGF containing fibulin extracellular matrix protein 1 [Source:HGNC Symbol;Acc:HGNC:3218]	-
ENSG00000167004	94.1818	141.86	111.227	144.604	171.778	161.03	155.524	155.892	138.95	130.319	153.401	117.554	152.022	105.433	104.92	PDIA3	15	43746392	43773279	+	4240	protein_coding	protein disulfide isomerase family A member 3 [Source:HGNC Symbol;Acc:HGNC:4606]	-
ENSG00000125968	133.49	196.835	18.1674	184.835	253.581	217.985	104.228	152.716	173.346	113.478	185.846	199.026	89.3054	103.649	84.1331	ID1	20	31605283	31606515	+	1233	protein_coding	inhibitor of DNA binding 1, HLH protein [Source:HGNC Symbol;Acc:HGNC:5360]	bHLH
ENSG00000234745	123.699	120.405	230.069	121.25	74.7924	21.4598	223.248	183.94	50.9646	56.3352	48.489	105.27	54.8774	75.74	87.7297	HLA-B	6	31269491	31357188	-	3051	protein_coding	major histocompatibility complex, class I, B [Source:HGNC Symbol;Acc:HGNC:4932]	-
ENSG00000130255	144.954	126.059	143.657	130.64	185.34	167.569	131.524	167.643	93.9667	123.609	143.256	151.65	122.283	97.1327	115.406	RPL36	19	5674947	5691876	+	2272	protein_coding	ribosomal protein L36 [Source:HGNC Symbol;Acc:HGNC:13631]	-
ENSG00000143947	151.894	136.411	152.237	131.18	181.134	183.128	150.364	154.283	117.731	154.125	144.925	163.275	141.307	119.066	149.361	RPS27A	2	55231903	55235853	+	3130	protein_coding	ribosomal protein S27a [Source:HGNC Symbol;Acc:HGNC:10417]	-
ENSG00000103363	116.364	144.03	127.465	141.558	186.513	180.432	153.132	178.419	111.47	105.246	165.36	143.607	124.507	88.9809	94.6012	ELOB	16	2771414	2777297	-	1128	protein_coding	elongin B [Source:HGNC Symbol;Acc:HGNC:11619]	-
ENSG00000198918	152.132	133.077	136.237	117.336	157.778	183.196	141.332	166.862	106.972	138.537	130.958	156.88	171.627	118.495	133.58	RPL39	X	119786504	119791643	-	2141	protein_coding	ribosomal protein L39 [Source:HGNC Symbol;Acc:HGNC:10350]	-
ENSG00000236552	195.345	154.737	169.15	135.331	161.69	153.241	156.655	140.084	128.747	182.004	151.423	173.042	139.445	130.754	165.297	RPL13AP5	10	96750288	96750899	+	612	processed_pseudogene	ribosomal protein L13a pseudogene 5 [Source:HGNC Symbol;Acc:HGNC:23736]	-
ENSG00000042753	97.4659	140.652	120.871	136.593	190.571	171.135	152.006	201.515	122.345	111.979	146.004	149.242	137.008	84.9236	92.9973	AP2S1	19	46838136	46850992	-	1704	protein_coding	adaptor related protein complex 2 subunit sigma 1 [Source:HGNC Symbol;Acc:HGNC:565]	-
ENSG00000110700	168.471	145.427	155.075	133.363	211.88	167.506	156.286	157.583	129.832	160.921	163.22	183.347	160.725	133.729	161.878	RPS13	11	17074389	17077787	-	2186	protein_coding	ribosomal protein S13 [Source:HGNC Symbol;Acc:HGNC:10386]	-
ENSG00000002586	163.856	165.408	160.5	140.878	172.687	145.199	138.677	213.073	144.934	191.16	158.402	153.96	164.447	151.445	148.673	CD99	X	2691133	2741309	+	4912	protein_coding	CD99 molecule (Xg blood group) [Source:HGNC Symbol;Acc:HGNC:7082]	-
ENSG00000164587	154.247	125.336	151.052	131.619	169.721	161.916	136.359	164.563	108.685	142.363	136.075	157.127	136.156	116.297	145.205	RPS14	5	150442635	150449756	-	5099	protein_coding	ribosomal protein S14 [Source:HGNC Symbol;Acc:HGNC:10387]	-
ENSG00000213442	139.33	149.041	159.631	124.172	175.512	151.987	144.344	166.345	107.726	148.53	129.342	164.255	136.386	111.56	139.051	RPL18AP3	12	104265309	104265836	+	528	processed_pseudogene	ribosomal protein L18a pseudogene 3 [Source:HGNC Symbol;Acc:HGNC:31387]	-
ENSG00000227081	192.2	148.869	177.798	107.086	135.543	143.529	132.013	138.488	130.625	131.332	278.365	172.48	154.221	123.112	157.884	AC005912.1	12	3211663	3211917	-	255	processed_pseudogene	ribosomal protein S27 (RPS27) pseudogene	-
ENSG00000113739	80.9826	104.817	206.419	301.789	197.974	196.23	274.606	341.197	157.124	95.5993	138.992	95.7691	100.881	86.9321	84.4383	STC2	5	173314713	173329503	-	6128	protein_coding	stanniocalcin 2 [Source:HGNC Symbol;Acc:HGNC:11374]	-
ENSG00000161203	119.771	143.371	154.875	138.448	194.476	137.203	131.912	137.789	133.705	143.082	117.386	134.265	137.776	109.39	112.614	AP2M1	3	184174689	184184091	+	4756	protein_coding	adaptor related protein complex 2 subunit mu 1 [Source:HGNC Symbol;Acc:HGNC:564]	-
ENSG00000145741	163.035	133.146	157.968	135.646	174.105	148.746	141.257	151.84	118.932	145.948	133.525	168.114	136.405	118.251	142.54	BTF3	5	73498408	73505635	+	2467	protein_coding	basic transcription factor 3 [Source:HGNC Symbol;Acc:HGNC:1125]	-
ENSG00000188229	105.04	95.0414	94.5961	122.258	210.714	237.412	135.533	136.316	181.482	71.4521	160.861	104.95	86.9437	54.3689	57.1311	TUBB4B	9	137241213	137243707	+	2111	protein_coding	tubulin beta 4B class IVb [Source:HGNC Symbol;Acc:HGNC:20771]	-
ENSG00000107796	29.4371	70.33	43.9578	65.4998	14.9805	32.0629	69.6974	36.4119	47.7162	33.4053	26.6729	74.3249	72.7983	65.3326	76.6211	ACTA2	10	88935074	88991339	-	2976	protein_coding	actin, alpha 2, smooth muscle, aorta [Source:HGNC Symbol;Acc:HGNC:130]	-
ENSG00000075785	151.119	145.383	147.632	150.63	159.761	182.301	143.405	133.771	167.531	128.248	155.684	141.133	120.491	112.388	133.002	RAB7A	3	128726122	128814796	+	2717	protein_coding	RAB7A, member RAS oncogene family [Source:HGNC Symbol;Acc:HGNC:9788]	-
ENSG00000126247	127.667	137.099	153.733	142.781	198.375	158.627	140.677	187.738	126.408	111.044	149.038	157.999	133.248	95.8234	96.5369	CAPNS1	19	36139575	36150353	+	3478	protein_coding	calpain small subunit 1 [Source:HGNC Symbol;Acc:HGNC:1481]	-
ENSG00000101608	101.185	127.893	134.932	141.032	143.659	160.754	148.853	148.084	134.524	95.9228	145.344	140.833	135.298	108.015	100.787	MYL12A	18	3247481	3256236	+	3245	protein_coding	myosin light chain 12A [Source:HGNC Symbol;Acc:HGNC:16701]	-
ENSG00000148926	291.213	266.746	277.003	233.16	319.923	44.4639	140.261	215.926	158.152	132.373	98.1278	231.309	106.359	139.719	194.98	ADM	11	10304680	10307397	+	2718	protein_coding	adrenomedullin [Source:HGNC Symbol;Acc:HGNC:259]	-
ENSG00000114942	149.13	134.29	149.227	130.174	186.766	173.041	163.299	174.403	129.616	165.132	168.979	162.67	156.22	134.148	146.401	EEF1B2	2	206159585	206162928	+	1915	protein_coding	eukaryotic translation elongation factor 1 beta 2 [Source:HGNC Symbol;Acc:HGNC:3208]	-
ENSG00000128524	134.421	130.362	125.374	130.494	161.375	193.485	159.945	196.383	117.888	103.006	173.52	121.008	118.668	85.5773	114.319	ATP6V1F	7	128862826	128865844	+	789	protein_coding	ATPase H+ transporting V1 subunit F [Source:HGNC Symbol;Acc:HGNC:16832]	-
ENSG00000006016	143.296	399.518	248.241	274.486	55.9796	84.7222	65.3544	104.571	141.979	355.477	250.713	348.729	372.128	353.337	311.867	CRLF1	19	18572220	18607741	-	3018	protein_coding	cytokine receptor like factor 1 [Source:HGNC Symbol;Acc:HGNC:2364]	-
ENSG00000013297	260.074	258.188	160.492	227.437	342.061	204.119	199.598	141.988	185.201	154.022	124.921	145.833	77.3723	141.757	130.121	CLDN11	3	170418865	170454733	+	3732	protein_coding	claudin 11 [Source:HGNC Symbol;Acc:HGNC:8514]	-
ENSG00000117450	118.931	139.035	132.578	151.064	161.687	250.032	184.338	161.999	150.766	108.702	159.149	128.006	109.017	99.3317	112.751	PRDX1	1	45511036	45523047	-	1522	protein_coding	peroxiredoxin 1 [Source:HGNC Symbol;Acc:HGNC:9352]	-
ENSG00000114391	152.629	135.842	141.274	123.172	158.586	160.036	131.6	161.954	108.091	128.152	142.145	161.132	134.988	103.492	123.864	RPL24	3	101681091	101686782	-	2682	protein_coding	ribosomal protein L24 [Source:HGNC Symbol;Acc:HGNC:10325]	-
ENSG00000136026	80.15	103.53	106.941	153.638	139.619	228.848	190.661	187.596	162.987	108.886	207.985	110.005	142.353	95.6235	87.4961	CKAP4	12	106237877	106304279	-	3638	protein_coding	cytoskeleton associated protein 4 [Source:HGNC Symbol;Acc:HGNC:16991]	-
ENSG00000142192	157.922	185.315	220.798	148.364	136.881	145.182	197.554	118.139	224.716	189.824	187.572	118.964	150.203	194.739	210.986	APP	21	25880550	26171128	-	6316	protein_coding	amyloid beta precursor protein [Source:HGNC Symbol;Acc:HGNC:620]	-
ENSG00000140319	124.696	135.528	132.995	125.53	159.077	161.307	152.719	162.41	113.669	100.113	149.691	131.579	124.027	90.5561	99.6474	SRP14	15	40035739	40039188	-	2005	protein_coding	signal recognition particle 14 [Source:HGNC Symbol;Acc:HGNC:11299]	-
ENSG00000089220	151.912	141.247	137.289	123.428	182.204	151.092	157.438	139.467	124.153	111.642	138.379	126.037	137.773	100.662	103.939	PEBP1	12	118135858	118145584	+	1780	protein_coding	phosphatidylethanolamine binding protein 1 [Source:HGNC Symbol;Acc:HGNC:8630]	-
ENSG00000092820	10.8653	9.34812	23.1288	20.7355	12.2907	33.0738	15.2462	10.4713	23.0667	18.7161	11.2559	17.894	19.4618	12.3715	13.2688	EZR	6	158765741	158819412	-	3342	protein_coding	ezrin [Source:HGNC Symbol;Acc:HGNC:12691]	-
ENSG00000231991	92.4039	137.402	109.923	146.107	226.753	207.055	169.082	134.731	172.687	149.533	139.71	127.05	166.965	107.445	95.7836	ANXA2P2	9	33624274	33625293	+	1020	processed_pseudogene	annexin A2 pseudogene 2 [Source:HGNC Symbol;Acc:HGNC:539]	-
ENSG00000117984	186.46	156.393	146.336	120.772	189.568	149.447	143.475	174.257	97.474	133.924	136.588	145.657	102.602	86.7351	118.824	CTSD	11	1752752	1764573	-	3126	protein_coding	cathepsin D [Source:HGNC Symbol;Acc:HGNC:2529]	-
ENSG00000122026	161.634	130.541	145.259	125.619	203.474	159.479	135.671	158.362	114.242	150.996	158.648	175.422	148.621	112.247	160.423	RPL21	13	27251309	27256691	+	2249	protein_coding	ribosomal protein L21 [Source:HGNC Symbol;Acc:HGNC:10313]	-
ENSG00000174748	163.786	135.721	164.315	126.815	155.525	138.674	136.816	134.294	120.922	156.32	130.076	160.206	149.131	134.996	156.325	RPL15	3	23916545	23924374	+	7222	protein_coding	ribosomal protein L15 [Source:HGNC Symbol;Acc:HGNC:10306]	-
ENSG00000172216	122.139	124.131	126.31	102.159	190.86	108.839	116.286	132.539	83.7776	105.722	93.9301	127.216	92.4128	75.9267	100.464	CEBPB	20	50190734	50192689	+	1956	protein_coding	CCAAT enhancer binding protein beta [Source:HGNC Symbol;Acc:HGNC:1834]	C/EBP
ENSG00000244313	116.943	114.754	116.35	110.356	195.96	172.467	157.474	167.662	93.778	97.2189	128.92	150.406	112.825	81.2363	107.495	AC024293.1	11	46428653	46429150	-	498	processed_pseudogene	ribosomal protein S10 (RPS10) pseudogene	-
ENSG00000228253	139.952	184.877	112.832	144.363	144.314	231.026	128.278	236.506	131.038	37.7076	186.406	163.265	94.4221	165.34	93.4948	MT-ATP8	MT	8366	8572	+	207	protein_coding	mitochondrially encoded ATP synthase membrane subunit 8 [Source:HGNC Symbol;Acc:HGNC:7415]	-
ENSG00000115310	143.406	144.649	140.211	130.099	149.109	185.794	137.944	157.583	144.438	140.994	163.408	130.84	125.81	122.518	133.72	RTN4	2	54972187	55112621	-	6644	protein_coding	reticulon 4 [Source:HGNC Symbol;Acc:HGNC:14085]	-
ENSG00000058262	109.013	121.767	139.893	134.547	127.908	136.465	150.472	138.947	150.024	135.381	139.862	134.557	150.868	126.483	128.677	SEC61A1	3	128051641	128071683	+	4697	protein_coding	Sec61 translocon alpha 1 subunit [Source:HGNC Symbol;Acc:HGNC:18276]	-
ENSG00000088832	103.698	97.4034	99.488	118.227	221.736	222.535	163.966	150.653	113.289	81.1254	172.265	119.502	89.4063	74.2236	84.626	FKBP1A	20	1368978	1393172	-	2577	protein_coding	FK506 binding protein 1A [Source:HGNC Symbol;Acc:HGNC:3711]	-
ENSG00000185896	159.252	171.937	167.66	147.929	145.16	155.573	150.565	127.847	155.572	184.685	151.039	160.348	144.402	154.146	188.298	LAMP1	13	113297241	113323672	+	5739	protein_coding	lysosomal associated membrane protein 1 [Source:HGNC Symbol;Acc:HGNC:6499]	-
ENSG00000126267	107.003	108.244	106.96	109.357	140.02	156.35	126.712	145.847	94.6386	82.9974	140.404	114.039	101.39	71.6618	82.707	COX6B1	19	35648223	35658861	+	936	protein_coding	cytochrome c oxidase subunit 6B1 [Source:HGNC Symbol;Acc:HGNC:2280]	-
ENSG00000084623	130.989	137.84	127.226	143.641	185.505	186.706	134.138	128.89	139.714	137.276	128.784	151.57	123.682	102.675	119.708	EIF3I	1	32221928	32231604	+	1725	protein_coding	eukaryotic translation initiation factor 3 subunit I [Source:HGNC Symbol;Acc:HGNC:3272]	-
ENSG00000166681	113.543	139.744	120.299	133.975	153.438	154.719	155.549	135.949	127.427	97.1289	156.016	123.801	94.369	88.6278	97.7371	BEX3	X	103376340	103378077	+	1080	protein_coding	brain expressed X-linked 3 [Source:HGNC Symbol;Acc:HGNC:13388]	-
ENSG00000184840	82.8263	94.7149	112.835	117.738	134.431	213.004	144.079	177.268	110.948	92.3809	156.22	109.627	109.173	68.2275	80.7909	TMED9	5	177592158	177596124	+	2440	protein_coding	transmembrane p24 trafficking protein 9 [Source:HGNC Symbol;Acc:HGNC:24878]	-
ENSG00000204592	167.194	146.277	191.211	134.089	104.715	132.162	140.673	165.48	101.292	100.87	123.098	140.401	83.2395	93.7211	141.223	HLA-E	6	30489467	30494205	+	2975	protein_coding	major histocompatibility complex, class I, E [Source:HGNC Symbol;Acc:HGNC:4962]	-
ENSG00000254999	139.123	135.717	140.059	119.753	158.996	168.405	145.377	167.147	123.977	108.089	155.163	121.139	125.287	106.602	114.05	BRK1	3	10115592	10127190	+	1233	protein_coding	BRICK1, SCAR/WAVE actin nucleating complex subunit [Source:HGNC Symbol;Acc:HGNC:23057]	-
ENSG00000143761	112.291	133.323	127.061	129.867	157.253	141.097	140.784	126.977	137.723	126.231	135.712	118.918	132.794	106.941	103.754	ARF1	1	228082660	228099212	+	3281	protein_coding	ADP ribosylation factor 1 [Source:HGNC Symbol;Acc:HGNC:652]	-
ENSG00000111843	105.146	114.676	118.474	103.812	106.968	149.545	117.059	112.321	92.4194	107.995	106.084	107.929	92.5189	75.6744	93.3471	TMEM14C	6	10722915	10731129	+	1321	protein_coding	transmembrane protein 14C [Source:HGNC Symbol;Acc:HGNC:20952]	-
ENSG00000063177	143.61	111.204	138.16	113.271	162.678	135.928	111.254	155.154	97.7316	120.866	118.743	151.952	121.654	90.2347	123.252	RPL18	19	48615328	48619536	-	4209	protein_coding	ribosomal protein L18 [Source:HGNC Symbol;Acc:HGNC:10310]	-
ENSG00000137573	88.1351	98.9551	40.3989	77.2192	25.1225	161.225	71.5934	15.8944	83.1295	317.745	42.9142	32.0508	294.754	312.202	189.331	SULF1	8	69466624	69660915	+	9404	protein_coding	sulfatase 1 [Source:HGNC Symbol;Acc:HGNC:20391]	-
ENSG00000244038	122.603	126.788	126.911	135.245	116.046	143.504	144.897	147.593	115.669	124.416	148.177	121.532	141.292	108.759	106.281	DDOST	1	20651767	20661544	-	2721	protein_coding	dolichyl-diphosphooligosaccharide--protein glycosyltransferase non-catalytic subunit [Source:HGNC Symbol;Acc:HGNC:2728]	-
ENSG00000099795	103.043	106.367	109.457	107.379	185.24	174.174	122.532	153.29	98.4049	99.3214	144.016	125.636	110.781	73.5211	86.1858	NDUFB7	19	14566078	14572062	-	531	protein_coding	NADH:ubiquinone oxidoreductase subunit B7 [Source:HGNC Symbol;Acc:HGNC:7702]	-
ENSG00000171223	137.508	225.408	116.942	106.372	153.454	153.473	141.578	94.9622	158.724	104.175	94.7692	239.27	120.124	101.139	120.069	JUNB	19	12791496	12793315	+	1820	protein_coding	JunB proto-oncogene, AP-1 transcription factor subunit [Source:HGNC Symbol;Acc:HGNC:6205]	TF_bZIP
ENSG00000171867	107.425	90.0036	94.7245	87.7988	68.1395	163.348	187.39	170.005	98.7797	77.0284	203.334	90.8809	70.935	94.1364	92.2181	PRNP	20	4686236	4701590	+	2851	protein_coding	prion protein [Source:HGNC Symbol;Acc:HGNC:9449]	-
ENSG00000100243	122.583	153.787	234.868	131.553	156.711	103.46	135.361	180.396	140.208	142.485	138.689	156.026	168.211	133.166	124.961	CYB5R3	22	42617840	42649568	-	5973	protein_coding	cytochrome b5 reductase 3 [Source:HGNC Symbol;Acc:HGNC:2873]	-
ENSG00000130402	63.2159	85.1599	115.903	114.316	115.869	113.908	86.7714	79.3629	144.106	103.153	93.988	124.003	107.1	104.901	91.8054	ACTN4	19	38647649	38731583	+	6098	protein_coding	actinin alpha 4 [Source:HGNC Symbol;Acc:HGNC:166]	-
ENSG00000166441	149.957	127.24	133.628	123.261	142.597	129.104	118.498	146.437	91.0118	131.824	118.383	156.959	133.192	110.855	136.072	RPL27A	11	8682411	8714759	+	7193	protein_coding	ribosomal protein L27a [Source:HGNC Symbol;Acc:HGNC:10329]	-
ENSG00000137309	127.778	69.3106	116.414	85.0962	177.867	228.413	109.806	190.151	143.98	48.6148	270.768	78.6252	60.1518	50.6435	40.44	HMGA1	6	34236873	34246231	+	2327	protein_coding	high mobility group AT-hook 1 [Source:HGNC Symbol;Acc:HGNC:5010]	HMGI/HMGY
ENSG00000083845	135.982	119.519	134.151	115.132	166.113	147.137	120.246	143.261	109.688	145.592	122.808	142.805	124.391	108.124	137.203	RPS5	19	58386400	58394806	+	3617	protein_coding	ribosomal protein S5 [Source:HGNC Symbol;Acc:HGNC:10426]	-
ENSG00000109475	133.936	107.256	132.691	108.864	132.521	128.711	120.914	147.958	86.8614	111.775	122.842	139.423	109.602	89.3411	120.136	RPL34	4	108620566	108630412	+	3393	protein_coding	ribosomal protein L34 [Source:HGNC Symbol;Acc:HGNC:10340]	-
ENSG00000182899	124.327	112.796	120.852	110.343	150.105	137.566	128.702	142.44	106.23	113.164	122.085	129.403	117.887	103.228	124.242	RPL35A	3	197949980	197956610	+	3109	protein_coding	ribosomal protein L35a [Source:HGNC Symbol;Acc:HGNC:10345]	-
ENSG00000123144	112.552	105.234	127.351	106.114	156.623	148.99	115.444	136.976	94.8257	104.689	126.057	119.131	103.231	84.1143	99.8585	TRIR	19	12730640	12734775	-	1402	protein_coding	telomerase RNA component interacting RNase [Source:HGNC Symbol;Acc:HGNC:28424]	-
ENSG00000064666	81.3026	92.874	110.914	99.2524	117.737	128.214	141	86.6581	114.764	131.943	69.4956	126.605	176.05	110.079	120.33	CNN2	19	1026581	1039068	+	3645	protein_coding	calponin 2 [Source:HGNC Symbol;Acc:HGNC:2156]	-
ENSG00000173457	114.139	114.44	104.021	116.691	176.567	161.823	122.595	144.184	117.258	92.6051	165.057	117.019	114.684	80.5691	71.88	PPP1R14B	11	64244480	64246941	-	1655	protein_coding	protein phosphatase 1 regulatory inhibitor subunit 14B [Source:HGNC Symbol;Acc:HGNC:9057]	-
ENSG00000178719	138.513	123.874	137.6	118.035	138.939	169.964	152.823	165.369	100.557	118.544	129.269	124.412	101.053	83.3127	99.5977	GRINA	8	143990058	143993415	+	2527	protein_coding	glutamate ionotropic receptor NMDA type subunit associated protein 1 [Source:HGNC Symbol;Acc:HGNC:4589]	-
ENSG00000140545	93.1107	181.038	174.791	96.1639	55.7022	47.1726	172.778	139.868	114.284	110.015	79.122	119.049	178.49	208.692	148.254	MFGE8	15	88898683	88913411	-	6837	protein_coding	milk fat globule-EGF factor 8 protein [Source:HGNC Symbol;Acc:HGNC:7036]	-
ENSG00000170421	1.19672	1.70725	0.6424	2.60197	1.83317	1.66372	1.38547	1.45213	0.587406	3.54868	1.61111	4.40058	1.49896	1.51099	1.86431	KRT8	12	52897187	52949954	-	6881	protein_coding	keratin 8 [Source:HGNC Symbol;Acc:HGNC:6446]	-
ENSG00000183255	130.082	120.613	104.185	100.062	93.3165	134.441	138.742	131.602	106.497	172.742	102.9	112.129	128.149	134.303	156.245	PTTG1IP	21	44849585	44873903	-	3537	protein_coding	PTTG1 interacting protein [Source:HGNC Symbol;Acc:HGNC:13524]	-
ENSG00000230202	125.586	78.1398	182.102	88.0451	112.02	95.8941	188.855	92.3108	75.4101	93.3515	118.531	101.302	147.154	77.5827	172.966	AL450405.1	6	117998975	117999448	+	474	processed_pseudogene	ribosomal protein L29 (RPL29) pseudogene	-
ENSG00000175602	145.857	148.647	138.165	140.668	245.679	226.169	95.3173	193.671	110.625	75.199	171.017	160.42	67.1229	65.6741	74.5344	CCDC85B	11	65890112	65891635	+	1524	protein_coding	coiled-coil domain containing 85B [Source:HGNC Symbol;Acc:HGNC:24926]	-
ENSG00000149806	125.118	101.21	117.754	101.92	158.693	141.047	108.306	132.651	91.0121	107.451	120.838	124.496	113.763	81.7879	103.686	FAU	11	65120628	65122473	-	1846	protein_coding	FAU, ubiquitin like and ribosomal protein S30 fusion [Source:HGNC Symbol;Acc:HGNC:3597]	-
ENSG00000130513	79.4842	103.263	102.382	109.941	199.172	195.043	189.25	151.241	74.3421	100.476	71.5826	135.941	139.419	70.2498	83.6088	GDF15	19	18374731	18389176	+	2087	protein_coding	growth differentiation factor 15 [Source:HGNC Symbol;Acc:HGNC:30142]	-
ENSG00000105281	105.838	156.162	159.824	128.459	141.548	129.29	116.047	144.423	124.595	197.932	80.9499	191.251	189.605	143.258	125.972	SLC1A5	19	46774883	46788594	-	3332	protein_coding	solute carrier family 1 member 5 [Source:HGNC Symbol;Acc:HGNC:10943]	-
ENSG00000105438	110.165	111.122	118.832	117.896	125.346	140.973	139.714	157.208	109.316	105.573	127.14	113.224	113.527	89.0168	87.8898	KDELR1	19	48382570	48391553	-	2251	protein_coding	KDEL endoplasmic reticulum protein retention receptor 1 [Source:HGNC Symbol;Acc:HGNC:6304]	-
ENSG00000011465	364.137	403.181	223.975	225.773	71.4886	53.8526	132.181	119.419	144.119	189.928	102.119	180.025	176.13	315.672	317.786	DCN	12	91140484	91183123	-	12847	protein_coding	decorin [Source:HGNC Symbol;Acc:HGNC:2705]	-
ENSG00000108107	131.189	114.349	141.216	112.556	151.525	126.69	101.057	146.157	82.1257	124.801	110.023	142.338	108.209	92.5818	113.382	RPL28	19	55385345	55403250	+	6933	protein_coding	ribosomal protein L28 [Source:HGNC Symbol;Acc:HGNC:10330]	-
ENSG00000011028	148.855	162.895	112.668	100.31	105.202	125.301	125.639	97.2046	128.07	175.34	122.184	132.567	184.73	165.361	152.228	MRC2	17	62627401	62693597	+	6860	protein_coding	mannose receptor C type 2 [Source:HGNC Symbol;Acc:HGNC:16875]	-
ENSG00000100644	79.8362	151.09	77.7209	161.556	151.095	95.567	123.198	76.6456	174.863	172	86.9767	114.926	148.314	192.162	143.662	HIF1A	14	61695513	61748259	+	5151	protein_coding	hypoxia inducible factor 1 subunit alpha [Source:HGNC Symbol;Acc:HGNC:4910]	Others
ENSG00000134308	135.435	125.176	114.317	114.279	143.211	162.864	120.468	106.909	171.762	109.523	139.489	109.551	107.405	115.119	114.465	YWHAQ	2	9583972	9631014	-	2713	protein_coding	tyrosine 3-monooxygenase/tryptophan 5-monooxygenase activation protein theta [Source:HGNC Symbol;Acc:HGNC:12854]	-
ENSG00000107984	181.942	199.385	68.1017	203.331	224.904	272.794	211.392	127.591	197.198	173.4	223.802	103.853	284.121	201.563	161.598	DKK1	10	52314296	52318042	+	2206	protein_coding	dickkopf WNT signaling pathway inhibitor 1 [Source:HGNC Symbol;Acc:HGNC:2891]	-
ENSG00000106483	49.3037	67.4036	112.263	67.1657	15.4193	31.5126	34.9664	77.9792	45.9971	64.8496	22.5651	51.1478	102.423	30.5942	161.072	SFRP4	7	37905932	38025695	-	3606	protein_coding	secreted frizzled related protein 4 [Source:HGNC Symbol;Acc:HGNC:10778]	-
ENSG00000102024	89.2163	148.455	98.7317	143.094	65.9465	105.786	92.0331	65.1275	109.716	203.084	93.5837	141.05	176.015	226.735	190.668	PLS3	X	115561174	115650861	+	4099	protein_coding	plastin 3 [Source:HGNC Symbol;Acc:HGNC:9091]	-
ENSG00000123384	136.498	171.62	140.116	107.146	93.9958	89.3178	105.556	85.0799	137.572	234.235	108.404	133.283	166.595	247.919	212.194	LRP1	12	57128493	57213351	+	20839	protein_coding	LDL receptor related protein 1 [Source:HGNC Symbol;Acc:HGNC:6692]	-
ENSG00000139329	153.585	311.839	81.5987	145.693	50.7763	52.9821	169.265	53.9533	103.742	191.462	117.758	102.167	251.253	366.764	309.864	LUM	12	91102629	91111831	-	3008	protein_coding	lumican [Source:HGNC Symbol;Acc:HGNC:6724]	-
ENSG00000135486	144.64	111.04	112.232	135.011	145.779	135.3	103.905	92.6226	131.933	120.691	116.043	151.932	104.894	103.915	114.941	HNRNPA1	12	54280193	54287088	+	5093	protein_coding	heterogeneous nuclear ribonucleoprotein A1 [Source:HGNC Symbol;Acc:HGNC:5031]	-
ENSG00000227063	109.011	119.699	129.056	180.753	100.634	114.877	188.847	92.9418	114.831	130.873	190.681	109.487	104.079	74.4184	100.833	RPL41P1	20	21755270	21755350	+	81	processed_pseudogene	ribosomal protein L41 pseudogene 1 [Source:HGNC Symbol;Acc:HGNC:10356]	-
ENSG00000135046	110.926	118.627	79.563	101.319	176.262	149.696	128.152	131.536	118.409	79.89	138.227	97.9995	92.6663	81.479	77.1375	ANXA1	9	73151757	73170393	+	4561	protein_coding	annexin A1 [Source:HGNC Symbol;Acc:HGNC:533]	-
ENSG00000197756	123.838	106.446	113.689	93.1955	146.147	112.228	107.368	118.557	88.0921	112.711	108.717	123.902	120.411	86.8841	105.719	RPL37A	2	216498189	216579180	+	6841	protein_coding	ribosomal protein L37a [Source:HGNC Symbol;Acc:HGNC:10348]	-
ENSG00000166923	144.859	129.798	421.049	167.88	137.534	50.0506	90.9806	131.224	191.625	90.155	123.298	206.235	95.033	76.2553	210.082	GREM1	15	32717974	32745107	+	14606	protein_coding	gremlin 1, DAN family BMP antagonist [Source:HGNC Symbol;Acc:HGNC:2001]	-
ENSG00000172037	143.566	132.041	158.938	117.161	98.0016	108.936	123.037	115.125	111.023	155.884	122.307	142.864	145.655	155.541	145.968	LAMB2	3	49121114	49133118	-	6865	protein_coding	laminin subunit beta 2 [Source:HGNC Symbol;Acc:HGNC:6487]	-
ENSG00000179010	105.023	109.516	113.754	107.897	119.154	136.26	114.011	108.574	110.804	105.499	117.564	113.509	105.973	101.375	99.611	MRFAP1	4	6640091	6642745	+	2655	protein_coding	Morf4 family associated protein 1 [Source:HGNC Symbol;Acc:HGNC:24549]	-
ENSG00000123562	79.5424	84.7566	97.3618	111.863	88.2216	111.66	116.55	105.76	109.571	96.4371	108.973	111.32	115.431	94.1724	97.6449	MORF4L2	X	103675496	103688158	-	2648	protein_coding	mortality factor 4 like 2 [Source:HGNC Symbol;Acc:HGNC:16849]	-
ENSG00000251562	122.872	136.043	154.813	118.191	128.682	84.882	83.1496	121.68	67.9864	103.801	105.864	154.144	125.705	110.067	102.508	MALAT1	11	65497688	65506516	+	8829	lincRNA	metastasis associated lung adenocarcinoma transcript 1 [Source:HGNC Symbol;Acc:HGNC:29665]	-
ENSG00000106682	106.364	104.56	94.3659	108.261	128.466	128.04	114.322	96.6853	135.427	118.437	107.632	104.533	115.522	99.6495	105.192	EIF4H	7	74174245	74197101	+	3191	protein_coding	eukaryotic translation initiation factor 4H [Source:HGNC Symbol;Acc:HGNC:12741]	-
ENSG00000106624	227.578	220.49	167.052	108.279	93.7323	72.4533	57.4374	23.499	64.8554	352.478	85.2582	210.042	296.404	360.304	513.322	AEBP1	7	44104361	44114562	+	4955	protein_coding	AE binding protein 1 [Source:HGNC Symbol;Acc:HGNC:303]	-
ENSG00000136830	88.3033	110.811	134.516	109.022	173.151	167.368	124.78	121.581	148.335	73.7717	137.94	113.069	86.5231	67.1989	69.9248	FAM129B	9	127505339	127578989	-	4629	protein_coding	family with sequence similarity 129 member B [Source:HGNC Symbol;Acc:HGNC:25282]	-
ENSG00000210195	61.6321	140.685	65.1649	116.446	118.675	103.39	152.607	201.169	21.3976	51.9406	57.0774	142.238	102.758	83.9761	72.6359	MT-TT	MT	15888	15953	+	66	Mt_tRNA	mitochondrially encoded tRNA threonine [Source:HGNC Symbol;Acc:HGNC:7499]	-
ENSG00000112335	112.112	109.924	105.33	98.2017	100.495	123.29	113.746	116.022	104.851	101.7	116.28	104.185	106.237	96.5708	123.43	SNX3	6	108211222	108261260	-	1842	protein_coding	sorting nexin 3 [Source:HGNC Symbol;Acc:HGNC:11174]	-
ENSG00000187608	43.1749	144.576	52.5613	182.328	70.7027	103.679	199.761	128.053	27.48	21.746	74.8618	44.5326	32.9831	23.0868	28.2087	ISG15	1	1001138	1014540	+	941	protein_coding	ISG15 ubiquitin-like modifier [Source:HGNC Symbol;Acc:HGNC:4053]	-
ENSG00000176014	71.9575	85.9395	68.5996	85.1411	120.83	190.51	113.505	80.3913	120.213	70.7765	102.665	96.3327	110.325	62.6537	72.432	TUBB6	18	12307669	12344320	+	4117	protein_coding	tubulin beta 6 class V [Source:HGNC Symbol;Acc:HGNC:20776]	-
ENSG00000183087	31.6502	54.7588	45.7308	41.0697	81.4091	180.385	190.55	182.504	119.694	75.6936	125.92	44.8032	164.903	53.3077	50.9294	GAS6	13	113820549	113864067	-	6006	protein_coding	growth arrest specific 6 [Source:HGNC Symbol;Acc:HGNC:4168]	-
ENSG00000221983	105.733	102.873	101.102	98.2453	143.954	131.779	115.428	137.715	88.2468	99.1104	117.093	110.594	105.953	77.3036	91.478	UBA52	19	18571730	18577550	+	4306	protein_coding	ubiquitin A-52 residue ribosomal protein fusion product 1 [Source:HGNC Symbol;Acc:HGNC:12458]	-
ENSG00000101182	91.389	99.4625	90.6258	104.321	145.046	165.412	120.31	101.915	112.701	91.8273	119.348	114.502	95.0827	69.4913	81.4214	PSMA7	20	62136735	62143440	-	1750	protein_coding	proteasome subunit alpha 7 [Source:HGNC Symbol;Acc:HGNC:9536]	-
ENSG00000142227	136.261	135.25	140.181	100.835	162.511	213.297	101.357	181.792	122.402	87.098	171.907	119.388	94.6184	64.3359	60.4718	EMP3	19	48321509	48330553	+	1667	protein_coding	epithelial membrane protein 3 [Source:HGNC Symbol;Acc:HGNC:3335]	-
ENSG00000172354	94.1947	94.4292	109.893	102.327	135.052	124.514	98.8994	120.94	91.2939	89.0501	112.058	108.755	92.5132	69.569	79.5484	GNB2	7	100673531	100679174	+	2857	protein_coding	G protein subunit beta 2 [Source:HGNC Symbol;Acc:HGNC:4398]	-
ENSG00000277443	104.191	150.299	90.4192	110.156	144.881	129.476	130.035	97.154	149.694	237.409	101.677	143.672	204.055	187.61	164.555	MARCKS	6	113857362	113863471	+	4275	protein_coding	myristoylated alanine rich protein kinase C substrate [Source:HGNC Symbol;Acc:HGNC:6759]	-
ENSG00000115738	109.629	138.381	129.601	160.429	114.579	116.19	103.399	107.495	92.957	185.581	75.269	161.005	106.711	131.788	133.347	ID2	2	8678845	8684453	+	2205	protein_coding	inhibitor of DNA binding 2 [Source:HGNC Symbol;Acc:HGNC:5361]	bHLH
ENSG00000148248	87.2645	103.582	90.6938	106.404	119.752	135.634	127.635	111.443	137.403	102.709	124.748	93.5631	104.158	92.7334	91.9846	SURF4	9	133361449	133376166	-	3446	protein_coding	surfeit 4 [Source:HGNC Symbol;Acc:HGNC:11476]	-
ENSG00000077549	90.8172	95.0261	115.65	96.9962	114.703	133.41	92.3525	109.274	108.646	78.8001	100.169	91.6035	88.682	74.7518	82.6769	CAPZB	1	19338776	19485539	-	3238	protein_coding	capping actin protein of muscle Z-line subunit beta [Source:HGNC Symbol;Acc:HGNC:1491]	-
ENSG00000176788	149.647	167.759	87.5405	126.173	147.624	211.154	140.131	73.4708	134.211	125.724	130.765	98.1306	104.243	119.177	166.462	BASP1	5	17065598	17276843	+	2217	protein_coding	brain abundant membrane attached signal protein 1 [Source:HGNC Symbol;Acc:HGNC:957]	-
ENSG00000109610	151.756	193.241	211.204	148.681	35.245	26.7396	68.6173	131.775	58.9045	70.4352	103.864	212.316	70.4468	122.565	180.808	SOD3	4	24789912	24800842	+	2128	protein_coding	superoxide dismutase 3 [Source:HGNC Symbol;Acc:HGNC:11181]	-
ENSG00000198431	81.3387	91.9002	128.053	121.542	71.5115	137.926	125.853	99.9378	106.63	108.121	66.6842	106.444	79.0993	113.231	109.866	TXNRD1	12	104215779	104350305	+	6708	protein_coding	thioredoxin reductase 1 [Source:HGNC Symbol;Acc:HGNC:12437]	-
ENSG00000283041	112.766	116.068	124.97	105.346	110.622	116.48	111.657	118.579	94.5053	128.558	109.188	123.704	106.775	105.48	126.207	AC008038.1	7	133034607	133035920	-	1314	processed_pseudogene	eukaryotic translation elongation factor 1 gamma (	-
ENSG00000071082	125.785	101.997	115.446	94.2195	113.079	102.115	104.039	118.323	77.9118	98.995	101.963	118.967	112.42	91.8373	109.557	RPL31	2	101001715	101024032	+	5791	protein_coding	ribosomal protein L31 [Source:HGNC Symbol;Acc:HGNC:10334]	-
ENSG00000075618	72.7837	76.7409	92.8376	91.9068	118.335	158.827	106.905	77.7693	137.336	84.8663	115.284	110.982	107.206	70.9398	62.9279	FSCN1	7	5592823	5606655	+	3692	protein_coding	fascin actin-bundling protein 1 [Source:HGNC Symbol;Acc:HGNC:11148]	-
ENSG00000101160	85.0463	85.4573	91.3311	73.2306	145.709	238.859	220.149	146.303	124.828	135.032	115.263	89.8727	159.225	90.0823	81.4154	CTSZ	20	58995185	59007247	-	2038	protein_coding	cathepsin Z [Source:HGNC Symbol;Acc:HGNC:2547]	-
ENSG00000169714	131.957	146.311	133.232	117.622	116.74	118.612	112.977	105.316	114.707	125.459	116.541	122.725	103.898	106.188	104.257	CNBP	3	129169484	129183922	-	1927	protein_coding	CCHC-type zinc finger nucleic acid binding protein [Source:HGNC Symbol;Acc:HGNC:13164]	Others
ENSG00000089597	90.3367	108.055	113.507	109.131	106.105	104.974	121.343	91.8234	119.315	141.359	113.655	115.396	129.195	119.477	107.53	GANAB	11	62624826	62646726	-	5030	protein_coding	glucosidase II alpha subunit [Source:HGNC Symbol;Acc:HGNC:4138]	-
ENSG00000083444	65.5698	87.8553	83.1679	87.0979	87.1559	103.598	114.617	155.068	86.7777	79.7341	105.639	70.6595	106.137	80.6299	66.5912	PLOD1	1	11934205	11975538	+	5320	protein_coding	procollagen-lysine,2-oxoglutarate 5-dioxygenase 1 [Source:HGNC Symbol;Acc:HGNC:9081]	-
ENSG00000101439	129.513	130.213	130.074	104.219	85.1483	99.7545	107.781	146.793	70.9845	117.669	116.254	101.799	111.593	109.455	106.244	CST3	20	23626706	23638473	-	3695	protein_coding	cystatin C [Source:HGNC Symbol;Acc:HGNC:2475]	-
ENSG00000214485	132.151	114.892	121.868	98.861	113.632	108.183	110.174	95.3443	95.8967	121.153	98.1221	131.715	104.156	102.466	122.529	RPL7P1	5	150094302	150095048	+	747	processed_pseudogene	ribosomal protein L7 pseudogene 1 [Source:HGNC Symbol;Acc:HGNC:10367]	-
ENSG00000049540	108.456	168.523	176.428	187.211	203.592	8.29277	274.155	71.3263	145.164	302.596	94.0091	217.771	301.611	373.42	190.121	ELN	7	74027789	74069907	+	6542	protein_coding	elastin [Source:HGNC Symbol;Acc:HGNC:3327]	-
ENSG00000117592	76.5786	91.4159	96.9329	87.5218	90.3068	115.386	95.8215	109.371	80.6285	93.9154	109.382	93.0427	93.0605	67.4261	66.8548	PRDX6	1	173477266	173488807	+	2367	protein_coding	peroxiredoxin 6 [Source:HGNC Symbol;Acc:HGNC:16753]	-
ENSG00000198856	81.0206	85.3406	89.8788	105.016	99.7221	129.947	138.5	137.245	101.1	80.1369	131.428	101.685	99.4082	70.5284	80.8987	OSTC	4	108650584	108667820	+	1617	protein_coding	oligosaccharyltransferase complex non-catalytic subunit [Source:HGNC Symbol;Acc:HGNC:24448]	-
ENSG00000106803	72.3252	77.1649	83.3773	79.2684	107.761	139.09	103.92	111.304	83.8507	73.7912	98.9488	90.3357	97.6774	56.7739	69.1567	SEC61B	9	99222064	99230615	+	1190	protein_coding	Sec61 translocon beta subunit [Source:HGNC Symbol;Acc:HGNC:16993]	-
ENSG00000127022	85.8145	85.9134	87.0006	104.209	102.499	90.5022	112.413	92.1301	140.658	120.231	97.3001	90.653	93.409	96.8859	121.433	CANX	5	179678628	179730925	+	6235	protein_coding	calnexin [Source:HGNC Symbol;Acc:HGNC:1473]	-
ENSG00000080824	99.1653	90.1163	92.2766	94.3306	110.192	103.687	112.382	95.8772	145.278	86.5863	112.718	98.0426	79.719	92.5747	97.6921	HSP90AA1	14	102080738	102139699	-	5248	protein_coding	heat shock protein 90 alpha family class A member 1 [Source:HGNC Symbol;Acc:HGNC:5253]	-
ENSG00000125691	115.74	89.5232	110.158	90.5747	115.243	105.648	94.2818	112.069	74.2484	94.0476	96.6327	120.578	99.4802	80.7286	107.486	RPL23	17	38847865	38853843	-	5979	protein_coding	ribosomal protein L23 [Source:HGNC Symbol;Acc:HGNC:10316]	-
ENSG00000110651	124.063	128.929	121.666	100.853	110.169	96.4362	110.075	141.87	83.9406	95.2224	104.771	116.467	92.9398	91.9143	90.4521	CD81	11	2376177	2397419	+	7394	protein_coding	CD81 molecule [Source:HGNC Symbol;Acc:HGNC:1701]	-
ENSG00000109846	145.81	112.389	112.44	136.123	251.661	185.577	75.3417	228.04	141.086	72.0694	139.364	282.373	96.5852	81.418	97.1604	CRYAB	11	111908565	111923722	-	3034	protein_coding	crystallin alpha B [Source:HGNC Symbol;Acc:HGNC:2389]	-
ENSG00000166147	156.623	163.739	122.899	124.79	57.8125	71.1452	94.7208	76.7205	130.572	184.288	114.107	126.284	165.141	340.934	191.515	FBN1	15	48408306	48645849	-	16057	protein_coding	fibrillin 1 [Source:HGNC Symbol;Acc:HGNC:3603]	-
ENSG00000110092	65.1763	64.2253	71.5701	63.87	155.339	190.55	228.023	245.237	201.416	27.0687	263.052	42.032	68.179	37.5241	23.5085	CCND1	11	69641087	69654474	+	4830	protein_coding	cyclin D1 [Source:HGNC Symbol;Acc:HGNC:1582]	-
ENSG00000185201	159.492	133.685	184.546	99.3389	92.9946	107.197	92.887	76.7037	124.791	81.7926	73.8704	146.225	60.4665	114.576	96.0267	IFITM2	11	307631	315272	+	1543	protein_coding	interferon induced transmembrane protein 2 [Source:HGNC Symbol;Acc:HGNC:5413]	-
ENSG00000187514	116.056	89.0225	100.194	108.356	131.91	96.9454	79.1016	75.7191	101.476	78.7036	77.6013	106.303	88.4364	72.9711	79.4737	PTMA	2	231706895	231713541	+	3378	protein_coding	prothymosin alpha [Source:HGNC Symbol;Acc:HGNC:9623]	-
ENSG00000078808	96.5896	101.935	104.475	98.4081	97.9037	117.818	105.137	140.405	80.4464	91.8268	123.506	98.3722	98.4553	77.8443	82.0374	SDF4	1	1216908	1232031	-	4709	protein_coding	stromal cell derived factor 4 [Source:HGNC Symbol;Acc:HGNC:24188]	-
ENSG00000102144	38.6537	71.1697	50.2195	76.9054	102.064	131.491	92.078	73.2979	92.3337	63.7431	58.9221	56.2907	93.0838	51.0613	59.8586	PGK1	X	77910739	78129296	+	5512	protein_coding	phosphoglycerate kinase 1 [Source:HGNC Symbol;Acc:HGNC:8896]	-
ENSG00000130522	98.6002	113.311	126.523	88.5676	75.9214	119.176	81.6446	73.5942	95.4095	112.047	91.6285	117.12	83.678	72.4858	72.4085	JUND	19	18279760	18281622	-	1863	protein_coding	JunD proto-oncogene, AP-1 transcription factor subunit [Source:HGNC Symbol;Acc:HGNC:6206]	TF_bZIP
ENSG00000149131	163.344	131.545	36.2751	64.3021	26.6303	8.21732	48.1955	33.2412	17.0166	75.4281	19.5219	77.6559	49.9339	117.482	153.703	SERPING1	11	57597387	57614853	+	3603	protein_coding	serpin family G member 1 [Source:HGNC Symbol;Acc:HGNC:1228]	-
ENSG00000125995	63.9511	79.6531	77.774	82.5684	110.083	148.939	97.3644	122.579	71.2434	64.2342	110.162	89.1143	84.3324	47.4864	58.3628	ROMO1	20	35699272	35700984	+	702	protein_coding	reactive oxygen species modulator 1 [Source:HGNC Symbol;Acc:HGNC:16185]	-
ENSG00000154096	132.861	87.43	135.378	77.0014	83.2676	168.688	141.721	125.851	116.9	74.067	116.07	89.5235	81.1266	48.5604	71.2915	THY1	11	119417378	119424985	-	5925	protein_coding	Thy-1 cell surface antigen [Source:HGNC Symbol;Acc:HGNC:11801]	-
ENSG00000148834	91.9374	80.5139	64.0441	73.9883	145.528	171.651	101.225	99.3465	82.6225	55.1412	130.959	80.7933	73.3337	52.5134	61.2673	GSTO1	10	104235356	104267459	+	1691	protein_coding	glutathione S-transferase omega 1 [Source:HGNC Symbol;Acc:HGNC:13312]	-
ENSG00000111799	55.5324	104.925	75.1503	66.8854	65.288	85.2579	104.702	37.3533	179.919	311.777	59.6455	80.8494	310.806	206.606	167.98	COL12A1	6	75084326	75206051	-	12481	protein_coding	collagen type XII alpha 1 chain [Source:HGNC Symbol;Acc:HGNC:2188]	-
ENSG00000137409	93.3252	107.325	83.2003	98.4249	145.472	99.7273	103.708	88.7853	96.7418	111.688	90.1579	97.0197	114.052	88.2751	101.387	MTCH1	6	36968141	36986298	-	3126	protein_coding	mitochondrial carrier 1 [Source:HGNC Symbol;Acc:HGNC:17586]	-
ENSG00000122705	92.7036	91.7476	91.0149	92.4096	129.752	141.894	105.024	91.4515	103.999	96.1477	119.871	97.0183	92.7527	70.4395	81.5056	CLTA	9	36190856	36304781	+	2515	protein_coding	clathrin light chain A [Source:HGNC Symbol;Acc:HGNC:2090]	-
ENSG00000132963	74.4789	92.3248	75.7976	92.4859	119.586	144.224	117.491	104.288	88.6318	77.4845	99.077	84.1757	96.7342	61.5051	76.3123	POMP	13	28659104	28678925	+	1428	protein_coding	proteasome maturation protein [Source:HGNC Symbol;Acc:HGNC:20330]	-
ENSG00000147872	121.802	133.645	105.375	81.5235	177.855	71.075	111.429	117.707	54.0504	62.0827	47.8692	91.5751	26.5212	55.4336	109.523	PLIN2	9	19108375	19149290	-	5086	protein_coding	perilipin 2 [Source:HGNC Symbol;Acc:HGNC:248]	-
ENSG00000118705	74.8406	104.382	87.6205	104.27	104.63	84.4014	110.455	100.041	107.087	108.248	114.772	78.7761	115.145	91.4163	84.0691	RPN2	20	37178410	37241623	+	2819	protein_coding	ribophorin II [Source:HGNC Symbol;Acc:HGNC:10382]	-
ENSG00000164405	71.1406	73.4643	80.39	75.7498	108.772	126.351	92.6105	117.815	70.9298	65.3872	93.41	85.7303	77.141	50.7345	57.476	UQCRQ	5	132866560	132868031	+	1472	protein_coding	ubiquinol-cytochrome c reductase complex III subunit VII [Source:HGNC Symbol;Acc:HGNC:29594]	-
ENSG00000106105	80.1204	114.053	103.082	103.172	95.5621	100.836	106.762	87.3619	107.049	143.688	81.6441	119.353	134.974	119.262	122.368	GARS	7	30594681	30634033	+	4152	protein_coding	glycyl-tRNA synthetase [Source:HGNC Symbol;Acc:HGNC:4162]	-
ENSG00000108953	76.5049	79.3696	77.2185	90.5587	106.654	106.573	92.7975	85.6184	98.0797	66.12	94.2442	80.8405	76.4306	69.0386	72.2425	YWHAE	17	1344272	1400378	-	3847	protein_coding	tyrosine 3-monooxygenase/tryptophan 5-monooxygenase activation protein epsilon [Source:HGNC Symbol;Acc:HGNC:12851]	-
ENSG00000143878	47.6195	81.7505	50.3664	95.9715	88.043	84.3537	91.5322	80.5956	100.414	82.0444	41.9274	102.985	90.2235	54.5435	43.4342	RHOB	2	20447074	20449445	+	2372	protein_coding	ras homolog family member B [Source:HGNC Symbol;Acc:HGNC:668]	-
ENSG00000178464	166.969	118.745	95.4826	77.6169	87.1226	98.4495	78.0778	81.4194	86.524	162.144	78.8465	145.67	85.2863	68.9314	92.3558	RPL10P16	19	12643275	12643919	-	645	processed_pseudogene	ribosomal protein L10 pseudogene 16 [Source:HGNC Symbol;Acc:HGNC:36882]	-
ENSG00000087460	78.8599	86.4698	94.1984	79.0118	100.434	88.1351	79.8334	85.72	72.144	86.8185	80.5379	86.8234	85.9632	67.0768	70.7118	GNAS	20	58839718	58911192	+	13320	protein_coding	GNAS complex locus [Source:HGNC Symbol;Acc:HGNC:4392]	-
ENSG00000105401	64.2386	76.1818	72.8168	85.3064	98.6086	127.457	93.8541	123.165	75.7614	61.5845	99.7036	82.7593	75.1605	51.8035	54.7231	CDC37	19	10391134	10420121	-	3041	protein_coding	cell division cycle 37 [Source:HGNC Symbol;Acc:HGNC:1735]	-
ENSG00000173660	79.7295	69.4074	71.8681	77.3328	116.95	120.759	103.897	112.931	70.5568	66.3741	101.631	82.7895	76.4662	25.8594	62.1693	UQCRH	1	46303631	46316776	+	1408	protein_coding	ubiquinol-cytochrome c reductase hinge protein [Source:HGNC Symbol;Acc:HGNC:12590]	-
ENSG00000169223	78.5661	90.1279	87.9164	97.6934	108.928	132.719	105.986	119.03	78.016	81.6268	115.874	80.5227	85.9221	59.6794	65.161	LMAN2	5	177331562	177351852	-	2357	protein_coding	lectin, mannose binding 2 [Source:HGNC Symbol;Acc:HGNC:16986]	-
ENSG00000169715	32.3478	87.3848	11.4131	43.0172	96.8335	161.946	87.9596	55.9482	88.0453	44.7184	85.3278	41.4287	42.307	24.3811	28.1437	MT1E	16	56625475	56627112	+	1052	protein_coding	metallothionein 1E [Source:HGNC Symbol;Acc:HGNC:7397]	-
ENSG00000187840	55.2928	69.9452	71.7037	78.3484	82.2488	84.6703	74.8936	66.079	67.3966	113.442	57.0258	104.914	100.954	70.279	91.7558	EIF4EBP1	8	38030341	38060365	+	1073	protein_coding	eukaryotic translation initiation factor 4E binding protein 1 [Source:HGNC Symbol;Acc:HGNC:3288]	-
ENSG00000112514	69.2532	71.9725	91.7988	77.5175	132.779	121.837	82.256	104.312	87.7655	72.1094	103.53	75.1044	62.1855	48.4131	52.2205	CUTA	6	33416442	33418317	-	1876	protein_coding	cutA divalent cation tolerance homolog [Source:HGNC Symbol;Acc:HGNC:21101]	-
ENSG00000101421	82.8781	86.0498	88.7671	87.7753	95.0602	97.5765	86.2237	85.5695	75.9169	81.4806	79.0237	87.589	77.3414	68.3273	79.2037	CHMP4B	20	33811304	33854366	+	1646	protein_coding	charged multivesicular body protein 4B [Source:HGNC Symbol;Acc:HGNC:16171]	-
ENSG00000160014	92.9222	90.5121	81.5302	102.322	124.233	133.488	96.2803	111.172	116.108	75.1904	116.467	102.707	88.3636	67.4187	69.5062	CALM3	19	46601074	46610793	+	3667	protein_coding	calmodulin 3 [Source:HGNC Symbol;Acc:HGNC:1449]	-
ENSG00000165678	77.2534	88.834	91.679	87.7475	96.8756	100.572	99.1167	88.529	98.1055	111.13	83.6574	88.7186	113.472	96.9567	92.9282	GHITM	10	84139440	84153245	+	2128	protein_coding	growth hormone inducible transmembrane protein [Source:HGNC Symbol;Acc:HGNC:17281]	-
ENSG00000196923	49.989	86.2209	89.1883	72.3777	92.244	89.7676	84.0855	78.0311	67.9253	76.8537	71.5225	87.4101	99.2495	75.1188	65.9635	PDLIM7	5	177483394	177497606	-	4407	protein_coding	PDZ and LIM domain 7 [Source:HGNC Symbol;Acc:HGNC:22958]	-
ENSG00000135940	74.289	75.8279	76.9377	73.2378	111.112	99.5999	86.6414	97.2362	64.9871	63.4633	90.5645	83.749	71.5448	50.1695	59.8522	COX5B	2	97646040	97648383	+	1441	protein_coding	cytochrome c oxidase subunit 5B [Source:HGNC Symbol;Acc:HGNC:2269]	-
ENSG00000173915	72.6915	69.1766	65.6174	78.297	119.858	135.737	106.965	98.0662	75.2606	57.363	97.1481	73.9293	76.6096	50.0442	52.0269	ATP5MD	10	103389041	103396492	-	924	protein_coding	ATP synthase membrane subunit DAPIT [Source:HGNC Symbol;Acc:HGNC:30889]	-
ENSG00000134294	70.8404	92.8551	71.0444	101.883	87.2412	90.9808	74.8117	87.8933	115.195	150.854	78.3762	89.6374	130.199	129.468	111.825	SLC38A2	12	46358189	46372867	-	6602	protein_coding	solute carrier family 38 member 2 [Source:HGNC Symbol;Acc:HGNC:13448]	-
ENSG00000136238	89.4793	89.8318	83.3866	83.3342	118.028	86.167	76.9692	74.666	104.746	97.2483	80.1708	89.0038	84.4999	79.4952	85.071	RAC1	7	6374523	6403977	+	3114	protein_coding	Rac family small GTPase 1 [Source:HGNC Symbol;Acc:HGNC:9801]	-
ENSG00000106333	212.105	161.088	121.515	140.027	148.811	108.27	86.0071	142.407	81.2507	123.861	115.448	154.487	124.024	109.638	130.011	PCOLCE	7	100602177	100608175	+	3532	protein_coding	procollagen C-endopeptidase enhancer [Source:HGNC Symbol;Acc:HGNC:8738]	-
ENSG00000198242	102.972	88.9204	102.039	86.9658	107.073	105.18	92.3307	96.4221	81.583	99.111	92.1197	99.5865	98.6809	90.8247	102.059	RPL23A	17	28719393	28724359	+	2824	protein_coding	ribosomal protein L23a [Source:HGNC Symbol;Acc:HGNC:10317]	-
ENSG00000136240	71.5997	84.6121	92.072	99.4513	87.9834	102.372	109.423	110.875	107.966	91.3758	104.354	83.9604	105.975	85.7275	75.1158	KDELR2	7	6445953	6484242	-	3990	protein_coding	KDEL endoplasmic reticulum protein retention receptor 2 [Source:HGNC Symbol;Acc:HGNC:6305]	-
ENSG00000128591	55.2512	59.5473	101.33	57.6345	104.262	88.3956	73.3568	77.1413	108.29	64.5436	56.3211	81.2989	65.8855	67.6106	47.5647	FLNC	7	128830377	128859274	+	9280	protein_coding	filamin C [Source:HGNC Symbol;Acc:HGNC:3756]	-
ENSG00000169976	82.6056	86.3135	83.5249	82.7114	124.129	132.075	89.38	89.211	87.1365	75.4946	98.7013	78.3968	76.2528	66.2002	73.2124	SF3B5	6	144094881	144095573	-	693	protein_coding	splicing factor 3b subunit 5 [Source:HGNC Symbol;Acc:HGNC:21083]	-
ENSG00000173511	139.443	112.361	105.666	78.479	73.0969	145.165	90.187	89.2143	67.9566	112.921	112.961	96.2367	84.6532	94.8679	115.123	VEGFB	11	64234538	64238793	+	1545	protein_coding	vascular endothelial growth factor B [Source:HGNC Symbol;Acc:HGNC:12681]	-
ENSG00000182326	197.251	194.052	152.304	123.491	48.0751	46.524	72.9818	72.2094	33.5204	119.999	51.7755	99.344	80.9298	155.95	166.742	C1S	12	6988259	7071032	+	6462	protein_coding	complement C1s [Source:HGNC Symbol;Acc:HGNC:1247]	-
ENSG00000148344	178.881	167.589	50.6609	152.041	83.8949	67.6077	154.595	145.325	66.6516	86.7312	103.119	110.994	83.4139	110.506	97.7439	PTGES	9	129738331	129753047	-	1896	protein_coding	prostaglandin E synthase [Source:HGNC Symbol;Acc:HGNC:9599]	-
ENSG00000104805	101.329	103.72	119.09	94.2685	94.662	86.5896	98.0227	111.486	68.1674	91.628	94.3862	87.2012	92.0294	88.4434	80.5016	NUCB1	19	48900050	48923372	+	3937	protein_coding	nucleobindin 1 [Source:HGNC Symbol;Acc:HGNC:8043]	-
ENSG00000125844	76.2644	101.416	72.2976	99.8529	102.193	109.726	96.5643	100.737	100.78	76.5179	95.7737	93.5396	94.9301	80.7432	72.4272	RRBP1	20	17613678	17682295	-	6980	protein_coding	ribosome binding protein 1 [Source:HGNC Symbol;Acc:HGNC:10448]	-
ENSG00000138071	64.2702	69.2727	66.0831	87.4317	86.3098	84.2606	84.069	69.1684	108.532	83.4954	73.6734	76.7802	88.1382	80.5018	88.9202	ACTR2	2	65227753	65271253	+	4347	protein_coding	ARP2 actin related protein 2 homolog [Source:HGNC Symbol;Acc:HGNC:169]	-
ENSG00000137076	71.1651	81.8726	81.4146	81.056	99.5729	80.9646	97.582	59.1517	101.872	79.7638	67.2965	83.0475	86.8795	82.9871	78.5171	TLN1	9	35696948	35732395	-	10076	protein_coding	talin 1 [Source:HGNC Symbol;Acc:HGNC:11845]	-
ENSG00000127184	76.3385	74.2852	79.5461	72.2558	85.0213	94.8771	88.7237	94.9607	61.7461	60.4138	82.7355	81.3788	68.4128	57.1007	71.2267	COX7C	5	86617904	86620962	+	1993	protein_coding	cytochrome c oxidase subunit 7C [Source:HGNC Symbol;Acc:HGNC:2292]	-
ENSG00000140092	82.3746	141.675	99.5895	90.9132	80.1428	81.8528	118.791	78.0036	115.561	107.961	67.5485	106.685	170.026	127.533	125.9	FBLN5	14	91869412	91947987	-	4973	protein_coding	fibulin 5 [Source:HGNC Symbol;Acc:HGNC:3602]	-
ENSG00000102802	150.553	140.544	95.0116	89.8138	54.0166	90.6252	76.9802	96.8831	70.565	89.3509	113.911	126.894	60.2901	121.333	112.037	MEDAG	13	30906191	30925572	+	2374	protein_coding	mesenteric estrogen dependent adipogenesis [Source:HGNC Symbol;Acc:HGNC:25926]	-
ENSG00000164442	89.3892	93.7557	166.22	108.55	161.369	73.2569	109.805	85.4025	121.409	124.703	72.9009	149.627	107.924	94.1571	83.6642	CITED2	6	139371807	139374620	-	2535	protein_coding	Cbp/p300 interacting transactivator with Glu/Asp rich carboxy-terminal domain 2 [Source:HGNC Symbol;Acc:HGNC:1987]	-
ENSG00000112473	62.8928	77.3009	88.4155	85.6749	86.0663	104.562	97.6695	110.368	84.4727	76.8757	109.069	82.5353	89.5925	70.4454	67.8701	SLC39A7	6	33200445	33204439	+	2845	protein_coding	solute carrier family 39 member 7 [Source:HGNC Symbol;Acc:HGNC:4927]	-
ENSG00000159377	77.3058	85.4358	78.5572	79.2856	111.313	112.292	89.2528	99.0748	77.7634	69.6027	96.0855	90.9284	74.0069	59.2962	69.6477	PSMB4	1	151399534	151401944	+	2158	protein_coding	proteasome subunit beta 4 [Source:HGNC Symbol;Acc:HGNC:9541]	-
ENSG00000162496	58.3805	77.0507	23.1776	51.9724	27.1489	68.2824	57.4448	57.0475	13.2492	100.911	9.67835	45.0926	71.2199	76.6605	86.4964	DHRS3	1	12567910	12617731	-	3036	protein_coding	dehydrogenase/reductase 3 [Source:HGNC Symbol;Acc:HGNC:17693]	-
ENSG00000161638	58.412	68.5709	51.4961	61.0629	100.013	142.642	86.6812	90.0236	96.9526	61.6213	104.514	61.3215	72.7873	52.7894	48.8878	ITGA5	12	54395261	54419460	-	7577	protein_coding	integrin subunit alpha 5 [Source:HGNC Symbol;Acc:HGNC:6141]	-
ENSG00000100804	77.1216	76.8476	82.173	90.6877	95.5398	148.99	114.558	116.87	75.6268	56.8035	102.509	83.9696	73.301	53.6582	61.2387	PSMB5	14	23016543	23035230	-	1765	protein_coding	proteasome subunit beta 5 [Source:HGNC Symbol;Acc:HGNC:9542]	-
ENSG00000179820	51.82	71.5402	65.586	74.5502	102.922	175.49	95.3086	96.1436	93.0232	60.1304	70.6416	88.233	72.1133	43.8903	62.1199	MYADM	19	53866223	53876437	+	3675	protein_coding	myeloid associated differentiation marker [Source:HGNC Symbol;Acc:HGNC:7544]	-
ENSG00000125356	58.1547	68.444	64.6474	60.1995	98.6858	120.519	92.675	89.4055	58.0435	46.3366	93.0888	66.0234	68.7399	43.9414	49.604	NDUFA1	X	119871487	119876662	+	766	protein_coding	NADH:ubiquinone oxidoreductase subunit A1 [Source:HGNC Symbol;Acc:HGNC:7683]	-
ENSG00000111897	89.1395	90.8085	93.6101	81.1081	85.5165	61.4818	109.456	99.5278	97.1322	97.8298	86.0162	86.301	86.2675	98.1794	91.5223	SERINC1	6	122443354	122471822	-	3137	protein_coding	serine incorporator 1 [Source:HGNC Symbol;Acc:HGNC:13464]	-
ENSG00000172638	74.4232	102.304	99.159	90.6046	77.2976	66.8853	97.5729	105.886	62.2689	81.02	86.3527	80.8208	94.596	73.0406	70.2552	EFEMP2	11	65866441	65873592	-	5397	protein_coding	EGF containing fibulin extracellular matrix protein 2 [Source:HGNC Symbol;Acc:HGNC:3219]	-
ENSG00000255302	101.803	95.1877	88.1721	92.7655	93.375	99.0704	91.5265	85.8118	111.255	76.4702	103.721	86.7621	77.5322	81.4218	79.5634	EID1	15	48877886	48880183	+	2298	protein_coding	EP300 interacting inhibitor of differentiation 1 [Source:HGNC Symbol;Acc:HGNC:1191]	-
ENSG00000125743	85.9781	70.7283	83.6209	84.0821	125.117	125.66	90.807	101.694	68.8072	56.4131	94.5459	92.3171	76.416	49.9909	66.9142	SNRPD2	19	45687454	45692569	-	1608	protein_coding	small nuclear ribonucleoprotein D2 polypeptide [Source:HGNC Symbol;Acc:HGNC:11159]	-
ENSG00000117519	65.4426	80.7995	85.7078	91.3478	55.294	87.1945	113.15	49.5005	98.9404	87.3977	70.4081	75.1238	115.602	110.006	121.06	CNN3	1	94896949	94927278	-	2838	protein_coding	calponin 3 [Source:HGNC Symbol;Acc:HGNC:2157]	-
ENSG00000002834	67.4016	85.4024	87.3641	96.9136	98.8993	99.0753	89.7585	84.2669	129.059	71.0615	85.895	106.995	82.422	82.0056	77.6753	LASP1	17	38869859	38921770	+	7061	protein_coding	LIM and SH3 protein 1 [Source:HGNC Symbol;Acc:HGNC:6513]	-
ENSG00000115677	79.0435	91.8355	104.778	85.3143	90.2726	104.78	90.8858	82.7313	100.09	103.648	95.0547	99.1546	96.4602	91.2261	91.9509	HDLBP	2	241227264	241317061	-	12182	protein_coding	high density lipoprotein binding protein [Source:HGNC Symbol;Acc:HGNC:4857]	-
ENSG00000159403	244.98	218.125	144.195	137.525	51.0554	44.2146	54.7032	60.4573	24.2787	108.096	42.1657	126.285	67.5448	149.875	174.07	C1R	12	7080199	7092607	-	5885	protein_coding	complement C1r [Source:HGNC Symbol;Acc:HGNC:1246]	-
ENSG00000086062	37.7842	63.8915	49.3379	76.5762	47.3593	53.0804	99.1613	57.9146	60.9098	88.3156	57.9336	51.1553	91.2444	76.7015	79.5028	B4GALT1	9	33104082	33167356	-	4901	protein_coding	beta-1,4-galactosyltransferase 1 [Source:HGNC Symbol;Acc:HGNC:924]	-
ENSG00000116288	69.0598	83.3591	82.9355	81.411	102.019	106.107	92.3078	97.2479	83.7029	73.6199	94.9467	89.4117	80.0477	57.4514	63.87	PARK7	1	7954291	7985505	+	2397	protein_coding	Parkinsonism associated deglycase [Source:HGNC Symbol;Acc:HGNC:16369]	-
ENSG00000115963	97.1284	76.2213	72.4659	78.4643	163.654	116.005	103.196	84.9552	76.2042	48.4548	61.198	53.6861	49.1809	45.5661	62.3095	RND3	2	150468195	150539011	-	3594	protein_coding	Rho family GTPase 3 [Source:HGNC Symbol;Acc:HGNC:671]	-
ENSG00000105974	111.62	114.463	74.3389	118.373	208.414	149.897	87.6267	192.653	186.93	40.4139	197.914	103.657	52.8662	66.7092	49.543	CAV1	7	116524785	116561184	+	4082	protein_coding	caveolin 1 [Source:HGNC Symbol;Acc:HGNC:1527]	-
ENSG00000130175	83.0997	76.9493	94.9207	74.8671	86.9068	99.6998	89.435	102.566	71.4068	82.846	89.2556	88.6646	80.1456	62.3437	65.337	PRKCSH	19	11435288	11450968	+	5166	protein_coding	protein kinase C substrate 80K-H [Source:HGNC Symbol;Acc:HGNC:9411]	-
ENSG00000157766	85.1661	82.4818	461.164	194.224	78.499	2.10399	7.52941	83.7905	283.979	108.366	43.0764	399.741	186.934	235.054	157.315	ACAN	15	88803442	88875354	+	10909	protein_coding	aggrecan [Source:HGNC Symbol;Acc:HGNC:319]	-
ENSG00000131981	215.892	131.127	153.685	91.4239	94.401	127.234	64.1301	159.624	107.067	82.1568	135.449	117.543	84.3114	66.8185	89.2772	LGALS3	14	55124110	55145413	+	2397	protein_coding	galectin 3 [Source:HGNC Symbol;Acc:HGNC:6563]	-
ENSG00000067167	73.2582	86.9103	111.798	92.1819	65.9352	78.3092	97.6668	75.5805	101.452	98.5707	73.8129	96.2641	87.685	94.4522	101.94	TRAM1	8	70573442	70608387	-	3878	protein_coding	translocation associated membrane protein 1 [Source:HGNC Symbol;Acc:HGNC:20568]	-
ENSG00000104979	74.1982	69.4772	77.5429	67.4023	103.45	124.798	83.3151	93.1952	66.0784	59.7926	99.1514	79.6233	71.4483	50.3456	56.5255	C19orf53	19	13774168	13778462	+	1174	protein_coding	chromosome 19 open reading frame 53 [Source:HGNC Symbol;Acc:HGNC:24991]	-
ENSG00000005022	72.789	64.6032	69.969	69.8991	107.561	108.954	83.4848	63.7243	97.5584	67.4365	83.1276	82.106	64.3349	54.5612	71.0218	SLC25A5	X	119468400	119471319	+	1500	protein_coding	solute carrier family 25 member 5 [Source:HGNC Symbol;Acc:HGNC:10991]	-
ENSG00000204262	46.4647	67.7638	41.0199	61.1341	69.5018	73.4873	92.0764	61.4387	88.4576	150.095	77.3409	64.7858	154.196	107.531	98.4733	COL5A2	2	189031896	189225312	-	7453	protein_coding	collagen type V alpha 2 chain [Source:HGNC Symbol;Acc:HGNC:2210]	-
ENSG00000122862	14.5159	37.0029	23.9917	53.5991	19.5217	359.259	113.064	303.899	33.6496	16.1677	126.6	42.6328	52.9652	36.0785	14.7356	SRGN	10	69088106	69104811	+	1220	protein_coding	serglycin [Source:HGNC Symbol;Acc:HGNC:9361]	-
ENSG00000138080	109.991	84.9073	111.515	85.0467	108.208	148.167	91.9369	139.241	94.8246	83.9598	108.176	94.3183	96.277	56.6972	79.3006	EMILIN1	2	27078567	27086408	+	3958	protein_coding	elastin microfibril interfacer 1 [Source:HGNC Symbol;Acc:HGNC:19880]	-
ENSG00000071127	53.0097	63.5493	70.297	81.3346	93.7585	117.119	84.525	69.4795	95.9215	59.4239	88.3524	79.9415	63.0792	57.0524	58.958	WDR1	4	10074339	10116949	-	7827	protein_coding	WD repeat domain 1 [Source:HGNC Symbol;Acc:HGNC:12754]	-
ENSG00000170043	61.8914	65.2306	77.1294	72.1215	92.5541	115.678	74.8353	100.837	70.032	51.2985	88.008	66.284	68.8964	46.7434	44.3886	TRAPPC1	17	7930345	7932123	-	1171	protein_coding	trafficking protein particle complex 1 [Source:HGNC Symbol;Acc:HGNC:19894]	-
ENSG00000165119	81.7912	78.795	77.5474	85.5017	96.5081	85.1648	77.3162	64.103	101.967	84.8434	79.6294	84.8949	82.6551	77.3515	80.3231	HNRNPK	9	83968083	83980616	-	5114	protein_coding	heterogeneous nuclear ribonucleoprotein K [Source:HGNC Symbol;Acc:HGNC:5044]	-
ENSG00000122642	111.274	107.233	109.394	90.7958	59.7369	73.4435	75.489	89.8752	119.306	126.789	107.132	102.412	141.483	135.796	107.76	FKBP9	7	32957404	33006931	+	5170	protein_coding	FK506 binding protein 9 [Source:HGNC Symbol;Acc:HGNC:3725]	-
ENSG00000139644	70.865	88.8827	70.2213	73.6831	77.7815	81.2001	81.7147	68.498	88.1461	92.3243	77.0874	75.2008	74.2395	75.6336	85.175	TMBIM6	12	49707725	49764934	+	6186	protein_coding	transmembrane BAX inhibitor motif containing 6 [Source:HGNC Symbol;Acc:HGNC:11723]	-
ENSG00000082781	52.1993	74.1126	53.3506	55.8289	65.6902	136.231	101.406	83.6583	109.467	108.727	115.954	55.4262	131.729	95.6766	87.9303	ITGB5	3	124761948	124901418	-	6447	protein_coding	integrin subunit beta 5 [Source:HGNC Symbol;Acc:HGNC:6160]	-
ENSG00000167552	72.0241	55.4233	26.6457	41.2161	123.969	107.744	66.7242	51.4276	98.8765	59.6462	62.1848	47.6547	64.5815	43.3766	54.2239	TUBA1A	12	49184796	49189324	-	3421	protein_coding	tubulin alpha 1a [Source:HGNC Symbol;Acc:HGNC:20766]	-
ENSG00000225630	116.698	97.6362	38.6787	84.2672	79.0811	69.6286	88.7884	142.559	127.483	19.0954	74.2288	84.5255	51.8341	74.4787	40.5195	MTND2P28	1	629640	630683	+	1044	unprocessed_pseudogene	MT-ND2 pseudogene 28 [Source:HGNC Symbol;Acc:HGNC:42129]	-
ENSG00000170345	94.2796	161.155	84.9898	36.6239	64.1585	127.54	59.5001	39.7924	182.836	66.3399	52.7854	165.639	127.649	54.6739	61.922	FOS	14	75278774	75282230	+	3238	protein_coding	Fos proto-oncogene, AP-1 transcription factor subunit [Source:HGNC Symbol;Acc:HGNC:3796]	TF_bZIP
ENSG00000196419	70.6679	81.2555	72.9422	84.056	113.444	97.9868	85.5095	70.4372	98.9512	77.0243	83.9645	82.9694	74.1697	68.5581	66.5019	XRCC6	22	41621119	41664048	+	3288	protein_coding	X-ray repair cross complementing 6 [Source:HGNC Symbol;Acc:HGNC:4055]	-
ENSG00000116649	58.2574	59.9486	71.4737	72.1625	89.9487	118.612	79.1742	103.103	68.6083	60.6034	94.1069	63.3313	68.8345	50.3671	46.1894	SRM	1	11054584	11060024	-	1898	protein_coding	spermidine synthase [Source:HGNC Symbol;Acc:HGNC:11296]	-
ENSG00000150938	46.0889	61.4197	71.5438	70.7273	82.3357	61.9846	79.1809	51.9683	127.441	78.3172	48.4811	77.2537	67.2006	94.1636	64.4077	CRIM1	2	36355926	36551135	+	7122	protein_coding	cysteine rich transmembrane BMP regulator 1 [Source:HGNC Symbol;Acc:HGNC:2359]	-
ENSG00000163902	54.6266	65.3581	57.46	67.9311	78.6081	100.399	77.6481	87.3546	78.9147	58.2488	86.6959	61.1725	65.4195	50.4784	54.3961	RPN1	3	128619970	128681075	-	3992	protein_coding	ribophorin I [Source:HGNC Symbol;Acc:HGNC:10381]	-
ENSG00000213585	61.604	64.7448	58.9224	71.9303	95.8994	115.427	89.4337	81.2267	86.8805	59.9095	79.201	62.656	72.1722	54.6017	57.1873	VDAC1	5	133971915	134005133	-	3163	protein_coding	voltage dependent anion channel 1 [Source:HGNC Symbol;Acc:HGNC:12669]	-
ENSG00000118508	74.6744	96.5713	75.7848	76.5925	98.2232	108.757	99.9331	56.8357	75.588	95.7721	80.3479	75.3329	81.9269	70.9054	80.2059	RAB32	6	146543693	146554965	+	1217	protein_coding	RAB32, member RAS oncogene family [Source:HGNC Symbol;Acc:HGNC:9772]	-
ENSG00000136235	184.512	131.926	110.113	83.504	61.7555	118.783	101.043	53.1875	116.779	128.819	88.716	98.9964	54.4114	112.84	210.214	GPNMB	7	23235967	23275108	+	6040	protein_coding	glycoprotein nmb [Source:HGNC Symbol;Acc:HGNC:4462]	-
ENSG00000072110	35.1623	51.005	56.103	61.2476	74.7784	106.627	91.8519	52.9684	89.8618	70.0267	59.3312	67.0308	86.7706	48.3138	62.2468	ACTN1	14	68874143	68979440	-	10626	protein_coding	actinin alpha 1 [Source:HGNC Symbol;Acc:HGNC:163]	-
ENSG00000119655	75.0681	61.6192	71.9682	61.2874	59.4531	141.427	70.4956	79.4845	62.675	66.0157	94.3393	65.9741	61.283	48.2112	75.811	NPC2	14	74476192	74494177	-	2749	protein_coding	NPC intracellular cholesterol transporter 2 [Source:HGNC Symbol;Acc:HGNC:14537]	-
ENSG00000135069	63.7083	91.3216	95.5807	104.592	50.6789	40.0791	86.0105	66.7499	91.5425	156.676	48.7491	125.302	146.953	154.131	151.222	PSAT1	9	78297143	78330093	+	2188	protein_coding	phosphoserine aminotransferase 1 [Source:HGNC Symbol;Acc:HGNC:19129]	-
ENSG00000141522	65.1051	68.7764	69.6731	73.5066	112.457	117.295	72.1736	80.1873	107.36	71.8698	85.6271	77.6663	76.6893	58.8788	59.4957	ARHGDIA	17	81867721	81871406	-	2903	protein_coding	Rho GDP dissociation inhibitor alpha [Source:HGNC Symbol;Acc:HGNC:678]	-
ENSG00000143369	102.003	161.67	98.0108	66.2434	77.4284	140.935	92.5739	110.969	102.353	95.7005	131.609	117.085	105.1	124.558	87.6939	ECM1	1	150508062	150513789	+	3360	protein_coding	extracellular matrix protein 1 [Source:HGNC Symbol;Acc:HGNC:3153]	-
ENSG00000064601	152.749	131.306	121.387	109.839	80.9438	121.205	81.546	103.461	67.7332	104.354	92.0273	110.6	79.0907	103.308	126.533	CTSA	20	45890144	45898820	+	5856	protein_coding	cathepsin A [Source:HGNC Symbol;Acc:HGNC:9251]	-
ENSG00000116717	49.894	68.2837	52.7477	59.1843	55.3985	69.9136	83.2779	87.1944	29.3506	53.6828	37.5333	89.7232	52.6743	39.8495	41.1061	GADD45A	1	67685061	67688338	+	2069	protein_coding	growth arrest and DNA damage inducible alpha [Source:HGNC Symbol;Acc:HGNC:4095]	-
ENSG00000155366	52.8329	55.9608	64.9398	56.3023	86.2489	100.342	64.2242	82.1902	56.1696	55.2929	76.0209	65.8325	71.0786	41.5805	41.4463	RHOC	1	112701106	112707434	-	4028	protein_coding	ras homolog family member C [Source:HGNC Symbol;Acc:HGNC:669]	-
ENSG00000168994	42.7288	75.1246	43.6781	45.157	67.6078	86.8481	93.1794	68.0332	54.8591	93.4136	58.3186	85.9991	87.7982	70.9037	86.5345	PXDC1	6	3722614	3752026	-	2474	protein_coding	PX domain containing 1 [Source:HGNC Symbol;Acc:HGNC:21361]	-
ENSG00000161011	62.5361	74.7241	83.928	67.0062	105.105	130.442	96.9276	71.9799	77.7616	106.354	63.9336	72.1294	61.0714	56.6559	77.8569	SQSTM1	5	179806398	179838078	+	7654	protein_coding	sequestosome 1 [Source:HGNC Symbol;Acc:HGNC:11280]	-
ENSG00000176845	144.38	119.985	156.433	98.7387	137.551	131.322	93.0982	90.5222	86.6959	98.9321	103.84	123.935	92.1321	81.8048	94.2201	METRNL	17	83079691	83095119	+	2626	protein_coding	meteorin like, glial cell differentiation regulator [Source:HGNC Symbol;Acc:HGNC:27584]	-
ENSG00000137507	102.561	126.598	73.5328	96.723	116.761	86.3051	80.2784	82.1657	135.085	151.146	104.313	134.285	89.2937	140.193	199.375	LRRC32	11	76657524	76670747	-	4459	protein_coding	leucine rich repeat containing 32 [Source:HGNC Symbol;Acc:HGNC:4161]	-
ENSG00000140416	23.6628	42.2755	41.7529	54.4597	83.4194	70.3702	87.0831	30.6689	64.7454	57.8351	51.3207	41.9086	103.123	56.2565	45.0298	TPM1	15	63042632	63071915	+	12876	protein_coding	tropomyosin 1 [Source:HGNC Symbol;Acc:HGNC:12010]	-
ENSG00000119280	30.8922	65.7123	57.709	70.5305	40.4558	23.2745	69.6616	51.832	65.1446	118.171	43.7951	127.816	104.078	98.227	126.956	C1orf198	1	230837119	230869589	-	5161	protein_coding	chromosome 1 open reading frame 198 [Source:HGNC Symbol;Acc:HGNC:25900]	-
ENSG00000063660	57.973	60.2352	107.084	67.0588	77.2667	70.4409	68.6325	95.6913	78.316	93.1929	65.106	92.1447	80.3169	63.6202	58.0063	GPC1	2	240435671	240468078	+	6516	protein_coding	glypican 1 [Source:HGNC Symbol;Acc:HGNC:4449]	-
ENSG00000142168	67.2719	79.1725	79.646	74.3876	106.053	94.8005	94.9973	98.0993	66.1608	55.5869	84.9752	74.2961	58.4809	52.5583	56.1728	SOD1	21	31659622	31668931	+	2019	protein_coding	superoxide dismutase 1 [Source:HGNC Symbol;Acc:HGNC:11179]	-
ENSG00000128016	145.833	132.868	110.88	48.2331	98.8926	102.913	56.5676	61.9015	151.836	40.1451	38.4208	158.937	47.8471	52.2904	55.0551	ZFP36	19	39406813	39409412	+	2010	protein_coding	ZFP36 ring finger protein [Source:HGNC Symbol;Acc:HGNC:12862]	-
ENSG00000209082	100.535	68.3994	36.6372	96.7481	46.1453	137.602	79.7145	125.928	64.2814	23.2055	55.251	71.3734	55.2608	119.209	50.8989	MT-TL1	MT	3230	3304	+	75	Mt_tRNA	mitochondrially encoded tRNA leucine 1 (UUA/G) [Source:HGNC Symbol;Acc:HGNC:7490]	-
ENSG00000102317	79.7344	80.1873	79.5072	91.1302	123.811	87.1383	53.2549	75.1221	101.181	102.044	97.3619	88.3005	88.0218	71.0332	84.0183	RBM3	X	48574449	48579066	+	3731	protein_coding	RNA binding motif protein 3 [Source:HGNC Symbol;Acc:HGNC:9900]	-
ENSG00000147065	51.7248	62.9324	57.5136	63.2061	85.4708	86.8251	69.8545	49.7064	115.094	77.3474	76.8798	73.212	86.0782	74.7457	72.9948	MSN	X	65588377	65741931	+	5971	protein_coding	moesin [Source:HGNC Symbol;Acc:HGNC:7373]	-
ENSG00000143256	62.4292	67.2122	62.9109	76.9289	95.314	100.377	79.7973	94.6891	61.8616	66.5283	80.843	69.6873	73.1156	50.4351	48.4537	PFDN2	1	161100556	161118111	-	677	protein_coding	prefoldin subunit 2 [Source:HGNC Symbol;Acc:HGNC:8867]	-
ENSG00000123131	56.3542	70.1327	88.1272	65.9593	77.5871	105.562	90.1835	120.679	66.1158	73.5973	98.8132	63.95	72.7733	50.782	53.0145	PRDX4	X	23664262	23686399	+	1904	protein_coding	peroxiredoxin 4 [Source:HGNC Symbol;Acc:HGNC:17169]	-
ENSG00000165280	52.945	72.9778	55.6812	74.8885	94.8363	87.0388	84.2683	67.4909	85.5216	60.8669	78.6654	66.7829	60.1231	59.1212	59.3916	VCP	9	35056064	35073249	-	5438	protein_coding	valosin containing protein [Source:HGNC Symbol;Acc:HGNC:12666]	-
ENSG00000105472	70.3403	78.2938	101.496	72.7771	54.094	104.036	101.049	130.635	49.7589	66.885	141.885	78.5631	98.106	50.7004	50.2507	CLEC11A	19	50723329	50725718	+	1469	protein_coding	C-type lectin domain containing 11A [Source:HGNC Symbol;Acc:HGNC:10576]	-
ENSG00000137970	75.5716	86.2546	91.8808	71.2719	92.0517	86.2145	74.6269	66.8204	72.2322	91.359	69.6653	99.3614	72.1906	80.7488	96.1456	RPL7P9	1	96678874	96679620	-	747	processed_pseudogene	ribosomal protein L7 pseudogene 9 [Source:HGNC Symbol;Acc:HGNC:37028]	-
ENSG00000169567	62.8791	76.4723	71.7678	65.1796	95.8983	119.372	82.2384	88.6596	72.4182	77.8564	82.3638	74.4481	76.3142	54.3518	66.6058	HINT1	5	131159027	131171735	-	1936	protein_coding	histidine triad nucleotide binding protein 1 [Source:HGNC Symbol;Acc:HGNC:4912]	-
ENSG00000197635	94.7858	51.617	72.0773	42.1298	33.1649	70.6927	81.1627	65.9933	41.4259	47.0961	71.2531	41.6704	39.9702	76.1865	86.101	DPP4	2	161992241	162074542	-	5009	protein_coding	dipeptidyl peptidase 4 [Source:HGNC Symbol;Acc:HGNC:3009]	-
ENSG00000054148	54.4377	60.8466	67.9239	63.0982	90.9068	78.959	78.1188	89.2141	59.8454	53.2304	72.8451	64.9771	66.5556	45.9769	46.977	PHPT1	9	136848724	136851027	+	1612	protein_coding	phosphohistidine phosphatase 1 [Source:HGNC Symbol;Acc:HGNC:30033]	-
ENSG00000277791	56.6328	65.5712	61.4065	72.7975	108.882	113.123	73.094	73.7214	73.5221	59.4496	75.2692	71.5604	59.8803	43.8184	55.7587	PSMB3	17	38752736	38764231	+	1179	protein_coding	proteasome subunit beta 3 [Source:HGNC Symbol;Acc:HGNC:9540]	-
ENSG00000172809	78.1989	62.4196	65.9279	56.84	89.9465	77.7207	78.2527	80.7183	52.9968	60.4668	67.2804	72.9368	68.1552	47.2071	62.566	RPL38	17	74203582	74210655	+	3829	protein_coding	ribosomal protein L38 [Source:HGNC Symbol;Acc:HGNC:10349]	-
ENSG00000136244	9.66232	73.0194	16.3122	83.8167	86.9605	88.639	190.766	52.5504	55.359	15.855	25.7245	50.7987	51.3313	16.3856	8.75329	IL6	7	22725884	22732002	+	2069	protein_coding	interleukin 6 [Source:HGNC Symbol;Acc:HGNC:6018]	-
ENSG00000243449	48.1365	48.8296	57.4115	50.5686	72.9454	98.69	57.1527	87.5343	37.4254	38.5781	79.5279	56.2968	56.8656	32.4394	34.6067	C4orf48	4	2041993	2043970	+	540	protein_coding	chromosome 4 open reading frame 48 [Source:HGNC Symbol;Acc:HGNC:34437]	-
ENSG00000127884	49.9131	62.5937	57.2964	72.8338	84.6554	105.325	80.0423	79.006	64.479	52.6744	73.4518	63.5409	59.709	42.4071	46.1729	ECHS1	10	133362480	133373689	-	1617	protein_coding	enoyl-CoA hydratase, short chain 1 [Source:HGNC Symbol;Acc:HGNC:3151]	-
ENSG00000159674	108.238	83.574	75.8577	72.5256	135.054	235.969	91.7333	63.8142	113.812	135.458	159.407	79.5767	68.026	60.633	81.7937	SPON2	4	1166932	1208962	-	6013	protein_coding	spondin 2 [Source:HGNC Symbol;Acc:HGNC:11253]	-
ENSG00000085733	70.8865	70.8921	76.3766	66.2291	83.5598	84.8795	75.2615	73.5308	77.1292	67.3116	71.4344	71.8359	63.4312	64.7267	71.4791	CTTN	11	70398404	70436584	+	6949	protein_coding	cortactin [Source:HGNC Symbol;Acc:HGNC:3338]	-
ENSG00000116260	45.3015	66.3186	105.746	68.2976	45.6506	95.3815	84.1382	84.8474	54.9795	83.8816	88.437	64.33	79.1666	60.5423	48.0165	QSOX1	1	180154834	180204030	+	9311	protein_coding	quiescin sulfhydryl oxidase 1 [Source:HGNC Symbol;Acc:HGNC:9756]	-
ENSG00000138069	72.7769	75.5863	83.0006	71.1055	82.4692	88.0309	71.7336	70.2987	77.6052	71.068	76.2391	76.651	74.9973	65.8992	71.3541	RAB1A	2	65070696	65130331	-	3312	protein_coding	RAB1A, member RAS oncogene family [Source:HGNC Symbol;Acc:HGNC:9758]	-
ENSG00000197903	44.6587	84.2874	54.7174	51.9509	43.1477	76.8206	94.5751	111.85	47.2921	29.2075	83.7607	45.2951	52.2891	38.9691	33.3206	HIST1H2BK	6	27146418	27146798	-	381	protein_coding	histone cluster 1 H2B family member k [Source:HGNC Symbol;Acc:HGNC:13954]	-
ENSG00000197632	4.71152	7.70986	1.26077	9.20271	16.3228	5.60249	26.1858	8.89939	16.9238	2.22627	13.5715	2.99463	2.36515	2.28189	1.0338	SERPINB2	18	63871692	63903890	+	2748	protein_coding	serpin family B member 2 [Source:HGNC Symbol;Acc:HGNC:8584]	-
ENSG00000215030	77.5294	62.6725	91.3863	60.2853	79.9066	84.7688	53.9459	71.1651	55.5127	84.1679	61.939	78.1369	72.3492	63.1643	64.6985	RPL13P12	17	17383377	17384012	-	636	processed_pseudogene	ribosomal protein L13 pseudogene 12 [Source:HGNC Symbol;Acc:HGNC:35701]	-
ENSG00000070404	31.4588	50.6974	49.4314	44.8395	24.3504	56.6333	79.9752	40.9399	33.6615	94.9383	26.8465	60.1105	90.7088	57.7354	71.1925	FSTL3	19	676365	683399	+	3067	protein_coding	follistatin like 3 [Source:HGNC Symbol;Acc:HGNC:3973]	-
ENSG00000117525	40.9964	77.0296	21.1928	75.6413	103.985	26.7554	118.289	36.0564	74.5461	93.629	19.9914	25.6361	82.7274	61.577	37.1938	F3	1	94529225	94541800	-	2875	protein_coding	coagulation factor III, tissue factor [Source:HGNC Symbol;Acc:HGNC:3541]	-
ENSG00000197324	70.922	81.0463	91.3068	63.3348	77.073	78.7236	87.2139	76.9457	74.3207	82.1796	88.6691	73.672	70.5864	74.9556	86.9235	LRP10	14	22871613	22881580	+	7112	protein_coding	LDL receptor related protein 10 [Source:HGNC Symbol;Acc:HGNC:14553]	-
ENSG00000233608	130.91	141.087	91.2239	65.1578	95.9745	113.089	109.07	64.4789	132.117	167.514	65.966	123.97	123.01	132.547	145.504	TWIST2	2	238848032	238910543	+	1878	protein_coding	twist family bHLH transcription factor 2 [Source:HGNC Symbol;Acc:HGNC:20670]	bHLH
ENSG00000122884	25.8376	51.9796	36.2694	60.3708	46.5688	70.4154	84.7012	73.5356	67.8277	63.3285	50.9102	39.3149	89.8092	62.3119	57.0895	P4HA1	10	73007217	73096974	-	3093	protein_coding	prolyl 4-hydroxylase subunit alpha 1 [Source:HGNC Symbol;Acc:HGNC:8546]	-
ENSG00000263266	82.5076	68.7501	75.5616	61.4309	83.6812	74.4212	68.5924	69.6479	64.7642	61.3944	69.5467	84.8122	75.0337	57.8827	69.8836	RPS7P1	17	28467822	28468406	+	585	processed_pseudogene	ribosomal protein S7 pseudogene 1 [Source:HGNC Symbol;Acc:HGNC:17081]	-
ENSG00000105355	96.1618	88.101	88.6355	79.6132	110.486	118.362	80.4758	89.1272	103.923	80.975	111.496	96.2695	89.6908	80.2066	71.6561	PLIN3	19	4838341	4867768	-	2813	protein_coding	perilipin 3 [Source:HGNC Symbol;Acc:HGNC:16893]	-
ENSG00000138326	70.4224	66.5059	63.9768	65.6793	106.841	74.5249	72.7129	80.2186	52.2991	65.3994	69.186	75.5739	69.9956	53.4157	63.5124	RPS24	10	78033732	78056813	+	7857	protein_coding	ribosomal protein S24 [Source:HGNC Symbol;Acc:HGNC:10411]	-
ENSG00000009307	72.9499	77.3577	76.0069	69.865	73.3513	61.1768	70.7056	58.7184	89.4736	83.1896	66.4176	72.0346	68.6489	88.9002	86.557	CSDE1	1	114716913	114758676	-	5778	protein_coding	cold shock domain containing E1 [Source:HGNC Symbol;Acc:HGNC:29905]	CSD
ENSG00000198832	55.6145	60.2331	92.1227	56.4481	77.5592	94.4918	79.8031	108.918	46.8491	58.2668	67.3585	70.106	68.4514	42.9818	45.8232	SELENOM	22	31104772	31120069	-	3187	protein_coding	selenoprotein M [Source:HGNC Symbol;Acc:HGNC:30397]	-
ENSG00000173706	36.6162	53.9924	38.5731	62.5194	12.8241	36.8821	58.3112	37.0662	54.1542	75.0258	32.1214	39.0261	60.1232	97.9047	65.0332	HEG1	3	124965710	125055958	-	9925	protein_coding	heart development protein with EGF like domains 1 [Source:HGNC Symbol;Acc:HGNC:29227]	-
ENSG00000189343	71.0668	72.2725	92.4092	82.2243	95.3568	81.43	68.6837	48.8813	68.0008	87.0832	65.5786	72.838	77.0732	51.7264	72.2383	RPS2P46	17	19445970	19446852	-	883	processed_pseudogene	ribosomal protein S2 pseudogene 46 [Source:HGNC Symbol;Acc:HGNC:35839]	-
ENSG00000186468	61.1819	78.4746	78.7035	54.9665	66.9099	98.9046	68.0439	71.5863	70.6492	91.7174	65.0808	86.1386	63.4648	83.2882	73.9001	RPS23	5	82273358	82278577	-	4204	protein_coding	ribosomal protein S23 [Source:HGNC Symbol;Acc:HGNC:10410]	-
ENSG00000136930	70.0651	67.6626	61.573	66.6498	97.1668	112.252	71.7044	67.4305	68.8913	61.7116	74.6556	67.3546	56.5589	48.1529	55.7652	PSMB7	9	124353466	124415444	-	1787	protein_coding	proteasome subunit beta 7 [Source:HGNC Symbol;Acc:HGNC:9544]	-
ENSG00000158747	86.5351	65.8648	86.7114	48.5353	29.962	63.7651	42.5377	63.6429	35.5214	39.4814	62.017	42.2584	41.2036	49.2083	73.5942	NBL1	1	19596979	19658456	+	3596	protein_coding	NBL1, DAN family BMP antagonist [Source:HGNC Symbol;Acc:HGNC:7650]	-
ENSG00000077942	227.174	222.352	61.686	149.535	38.9372	43.2575	91.1019	23.5176	30.87	96.6544	32.3265	57.9558	137.4	293.38	223.57	FBLN1	22	45502238	45601135	+	7285	protein_coding	fibulin 1 [Source:HGNC Symbol;Acc:HGNC:3600]	-
ENSG00000143933	42.3871	48.3799	51.3646	52.358	61.9618	89.3622	77.2099	53.656	73.5743	48.3597	67.1492	49.7648	65.9479	39.9864	39.6724	CALM2	2	47160082	47176601	-	6466	protein_coding	calmodulin 2 [Source:HGNC Symbol;Acc:HGNC:1445]	-
ENSG00000198830	62.2402	57.5356	69.4006	87.5139	97.701	78.3092	56.7807	67.0296	87.2062	64.8053	80.6916	78.59	76.4369	51.0493	50.2092	HMGN2	1	26472450	26475972	+	2509	protein_coding	high mobility group nucleosomal binding domain 2 [Source:HGNC Symbol;Acc:HGNC:4986]	-
ENSG00000088986	60.5777	61.8127	65.108	67.3727	83.7767	96.0057	71.9303	78.3218	70.6509	54.327	81.4973	60.4418	61.4797	45.422	48.9521	DYNLL1	12	120469850	120498493	+	2957	protein_coding	dynein light chain LC8-type 1 [Source:HGNC Symbol;Acc:HGNC:15476]	-
ENSG00000197451	61.7765	61.7556	60.2917	67.3872	78.6935	80.7248	67.5274	59.4798	84.0632	59.0862	78.2137	67.5423	66.626	52.7773	59.523	HNRNPAB	5	178204507	178211163	+	2144	protein_coding	heterogeneous nuclear ribonucleoprotein A/B [Source:HGNC Symbol;Acc:HGNC:5034]	-
ENSG00000178952	65.5083	69.2126	65.6264	71.9752	94.5453	88.9495	77.5307	71.764	61.993	57.3611	71.4938	75.2517	56.803	51.251	56.6438	TUFM	16	28842411	28846408	-	2271	protein_coding	Tu translation elongation factor, mitochondrial [Source:HGNC Symbol;Acc:HGNC:12420]	-
ENSG00000184216	63.7654	70.1859	54.8972	54.6648	80.958	90.4761	82.9255	50.712	78.9807	88.6464	74.2339	63.541	65.6372	59.5662	85.7152	IRAK1	X	154010500	154019980	-	4001	protein_coding	interleukin 1 receptor associated kinase 1 [Source:HGNC Symbol;Acc:HGNC:6112]	-
ENSG00000167123	57.5888	70.6205	82.6266	60.7008	50.5286	77.3641	73.6046	108.647	66.8141	85.5725	87.4519	75.3199	106.531	72.5584	65.6195	CERCAM	9	128411751	128437351	+	6059	protein_coding	cerebral endothelial cell adhesion molecule [Source:HGNC Symbol;Acc:HGNC:23723]	-
ENSG00000100632	64.0491	67.9382	63.0806	71.678	81.5026	80.1844	70.3622	70.7424	58.5656	55.7304	64.9438	66.6901	70.1248	50.4716	59.2462	ERH	14	69380123	69398627	-	1446	protein_coding	ERH, mRNA splicing and mitosis factor [Source:HGNC Symbol;Acc:HGNC:3447]	-
ENSG00000155876	75.1743	77.03	68.7191	77.4137	94.5153	94.8659	72.877	74.9426	74.9625	62.033	70.5127	68.2305	59.0421	59.3214	68.6641	RRAGA	9	19049395	19050983	+	1589	protein_coding	Ras related GTP binding A [Source:HGNC Symbol;Acc:HGNC:16963]	-
ENSG00000129038	43.0458	46.0807	57.1066	55.3547	58.71	96.3215	56.127	95.304	65.1137	54.9293	80.4205	56.8517	74.7056	54.2931	35.7477	LOXL1	15	73925989	73952137	+	3637	protein_coding	lysyl oxidase like 1 [Source:HGNC Symbol;Acc:HGNC:6665]	-
ENSG00000166825	115.079	120.313	40.1868	94.8796	236.965	159.296	123.325	118.95	168.439	96.5577	186.682	91.6888	65.5553	71.7338	74.6705	ANPEP	15	89784889	89815401	-	4871	protein_coding	alanyl aminopeptidase, membrane [Source:HGNC Symbol;Acc:HGNC:500]	-
ENSG00000170027	46.1934	57.6744	47.6602	63.3614	57.2202	74.5908	68.7843	55.98	77.7091	72.1619	60.7617	55.6499	69.0886	67.3937	57.5276	YWHAG	7	76326794	76359031	-	3750	protein_coding	tyrosine 3-monooxygenase/tryptophan 5-monooxygenase activation protein gamma [Source:HGNC Symbol;Acc:HGNC:12852]	-
ENSG00000155660	58.6132	53.2094	48.2141	70.6465	83.1832	100.639	92.4696	75.3518	86.7708	40.3313	98.9443	51.8212	60.837	39.9125	44.7814	PDIA4	7	149003062	149028641	-	3277	protein_coding	protein disulfide isomerase family A member 4 [Source:HGNC Symbol;Acc:HGNC:30167]	-
ENSG00000084636	45.9563	112.827	33.5374	61.404	44.9044	35.775	101.354	56.5538	68.7731	156.512	50.2916	98.9019	159.828	132.139	107.109	COL16A1	1	31652247	31704319	-	9269	protein_coding	collagen type XVI alpha 1 chain [Source:HGNC Symbol;Acc:HGNC:2193]	-
ENSG00000212802	81.8706	65.7301	88.5819	67.2308	72.787	68.315	71.2018	60.2411	64.5348	99.9052	66.5917	87.2356	70.1482	71.8335	90.6538	RPL15P3	6	12514110	12514724	+	615	processed_pseudogene	ribosomal protein L15 pseudogene 3 [Source:HGNC Symbol;Acc:HGNC:21538]	-
ENSG00000051523	41.08	41.7028	45.3747	41.3624	79.0169	76.6203	57.1663	106.501	22.0643	29.3784	52.0204	46.2785	40.2509	23.4033	29.6585	CYBA	16	88643283	88651152	-	3357	protein_coding	cytochrome b-245 alpha chain [Source:HGNC Symbol;Acc:HGNC:2577]	-
ENSG00000179222	40.0248	60.3213	57.4905	73.7384	64.3938	90.2627	77.0763	81.7567	77.3292	58.5694	87.1466	58.8924	70.5364	49.6886	45.4511	MAGED1	X	51803007	51902357	+	6016	protein_coding	MAGE family member D1 [Source:HGNC Symbol;Acc:HGNC:6813]	-
ENSG00000115415	79.97	114.727	87.3764	153.747	107.77	55.1551	134.373	125.277	100.3	57.8106	88.89	71.2368	54.7848	63.2934	51.1719	STAT1	2	190964358	191020960	-	6053	protein_coding	signal transducer and activator of transcription 1 [Source:HGNC Symbol;Acc:HGNC:11362]	STAT
ENSG00000101474	57.8134	53.4945	59.3937	65.943	71.4619	90.3366	76.5338	85.6184	66.1015	51.6221	83.9694	63.6169	55.1964	49.3084	48.8745	APMAP	20	24962925	24992979	-	2454	protein_coding	adipocyte plasma membrane associated protein [Source:HGNC Symbol;Acc:HGNC:13238]	-
ENSG00000171863	78.718	62.3238	68.8915	61.4431	85.7347	76.7645	66.2462	70.1222	55.4132	67.0013	63.81	81.541	64.4467	52.8662	68.8564	RPS7	2	3575205	3580920	+	5584	protein_coding	ribosomal protein S7 [Source:HGNC Symbol;Acc:HGNC:10440]	-
ENSG00000143742	68.6393	63.5901	66.7173	71.4102	81.1148	72.2225	71.4409	62.4981	82.1498	68.702	72.5331	63.8748	66.8302	60.8005	63.6031	SRP9	1	225777813	225790466	+	1728	protein_coding	signal recognition particle 9 [Source:HGNC Symbol;Acc:HGNC:11304]	-
ENSG00000125977	55.7884	72.1979	66.4141	77.8207	72.7479	70.7689	77.5877	68.5249	69.27	79.7648	61.556	81.896	88.0947	77.2252	81.2398	EIF2S2	20	34088298	34112332	-	2656	protein_coding	eukaryotic translation initiation factor 2 subunit beta [Source:HGNC Symbol;Acc:HGNC:3266]	-
ENSG00000116774	113.79	116.947	65.2612	66.2221	102.295	89.7591	81.4314	50.9957	82.3776	93.7013	82.2976	103.049	82.0906	80.8396	100.626	OLFML3	1	113979391	114035572	+	2821	protein_coding	olfactomedin like 3 [Source:HGNC Symbol;Acc:HGNC:24956]	-
ENSG00000123416	51.3135	45.917	33.7114	60.2347	99.6641	95.6683	61.5169	47.3239	130.929	41.4215	82.2747	53.8412	52.3684	40.8745	42.6374	TUBA1B	12	49127782	49131397	-	3574	protein_coding	tubulin alpha 1b [Source:HGNC Symbol;Acc:HGNC:18809]	-
ENSG00000110321	70.9906	63.9955	55.2898	63.3541	68.8623	63.0795	67.8757	49.7168	100.553	74.3596	66.0465	63.3995	68.7223	81.6545	79.7251	EIF4G2	11	10797050	10809110	-	8655	protein_coding	eukaryotic translation initiation factor 4 gamma 2 [Source:HGNC Symbol;Acc:HGNC:3297]	-
ENSG00000181019	69.7446	99.7298	70.6203	116.285	101.74	156.167	121.063	109.55	98.0546	80.0171	100.834	109.777	50.7157	59.3781	60.6626	NQO1	16	69706996	69726951	-	3254	protein_coding	NAD(P)H quinone dehydrogenase 1 [Source:HGNC Symbol;Acc:HGNC:2874]	-
ENSG00000160691	58.0149	58.861	72.5564	68.3488	65.3602	67.7069	68.6228	73.5249	60.1492	52.5696	71.8123	63.6386	69.6263	50.4717	50.1851	SHC1	1	154962298	154974395	-	4342	protein_coding	SHC adaptor protein 1 [Source:HGNC Symbol;Acc:HGNC:10840]	-
ENSG00000173113	67.8004	63.201	69.0715	68.0892	84.9952	100.885	71.6271	78.7575	56.0102	49.5591	76.137	68.7593	57.9369	41.1029	50.0157	TRMT112	11	64316460	64318084	-	1625	protein_coding	tRNA methyltransferase subunit 11-2 [Source:HGNC Symbol;Acc:HGNC:26940]	-
ENSG00000082641	67.6519	83.092	74.7681	75.7361	65.3404	49.5882	77.4676	78.2025	73.1181	77.0226	75.2775	73.7577	73.1484	77.0776	82.277	NFE2L1	17	48048329	48061487	+	5825	protein_coding	nuclear factor, erythroid 2 like 1 [Source:HGNC Symbol;Acc:HGNC:7781]	TF_bZIP
ENSG00000140990	61.2429	57.3404	66.2662	58.1035	73.4569	101.035	67.2006	77.82	59.9396	50.4231	78.3599	59.3243	58.0133	37.3931	45.8406	NDUFB10	16	1959508	1961975	+	1070	protein_coding	NADH:ubiquinone oxidoreductase subunit B10 [Source:HGNC Symbol;Acc:HGNC:7696]	-
ENSG00000143774	56.5984	63.6223	71.517	55.9571	77.5932	83.2248	62.194	82.8317	52.2641	45.1608	81.5154	72.2357	58.2013	44.7709	49.8092	GUK1	1	228139962	228148984	+	4725	protein_coding	guanylate kinase 1 [Source:HGNC Symbol;Acc:HGNC:4693]	-
ENSG00000114850	39.5714	45.5454	53.925	58.4692	73.6366	101.344	72.428	75.4648	73.4838	52.8993	83.1605	56.1704	74.122	43.8219	44.8779	SSR3	3	156540140	156555184	-	4627	protein_coding	signal sequence receptor subunit 3 [Source:HGNC Symbol;Acc:HGNC:11325]	-
ENSG00000169564	81.9213	75.2198	79.0885	71.3466	77.6751	79.7576	61.6787	60.3306	82.4806	74.9808	70.1451	77.8639	67.7932	63.4807	69.2209	PCBP1	2	70087454	70089203	+	1750	protein_coding	poly(rC) binding protein 1 [Source:HGNC Symbol;Acc:HGNC:8647]	-
ENSG00000143753	56.2139	60.7843	64.6748	59.683	69.0043	76.7321	87.2058	83.6869	77.2779	50.1813	70.5919	62.5504	64.4943	56.0267	54.8371	DEGS1	1	224175756	224193441	+	2515	protein_coding	delta 4-desaturase, sphingolipid 1 [Source:HGNC Symbol;Acc:HGNC:13709]	-
ENSG00000113758	75.1605	91.6457	79.152	55.9194	85.6409	78.9564	58.6907	57.9617	80.4626	86.1514	84.5978	87.5355	66.6207	74.5889	67.4977	DBN1	5	177456608	177474401	-	5119	protein_coding	drebrin 1 [Source:HGNC Symbol;Acc:HGNC:2695]	-
ENSG00000169136	64.8543	109.302	148.831	72.848	91.0455	62.7133	25.8913	25.9793	34.6689	84.3763	37.6565	90.3491	84.756	63.6416	93.3754	ATF5	19	49928702	49933935	+	2954	protein_coding	activating transcription factor 5 [Source:HGNC Symbol;Acc:HGNC:790]	TF_bZIP
ENSG00000023191	80.2688	69.8951	101.939	67.5359	80.7694	98.1049	56.7317	78.7658	73.1792	73.6739	70.7328	88.9697	63.1605	49.9798	56.0365	RNH1	11	494512	507300	-	7374	protein_coding	ribonuclease/angiogenin inhibitor 1 [Source:HGNC Symbol;Acc:HGNC:10074]	-
ENSG00000122585	0	0	0	0	0.148333	0	0.0584812	0	0	5.66909	0	0	0	0	0	NPY	7	24284163	24291865	+	921	protein_coding	neuropeptide Y [Source:HGNC Symbol;Acc:HGNC:7955]	-
ENSG00000114867	48.6451	58.4257	59.4089	63.4752	74.0788	72.984	72.8956	59.91	75.2145	58.7884	64.5243	63.2914	60.6384	55.7521	49.1839	EIF4G1	3	184314495	184335358	+	8257	protein_coding	eukaryotic translation initiation factor 4 gamma 1 [Source:HGNC Symbol;Acc:HGNC:3296]	-
ENSG00000072778	42.1526	73.9072	54.8845	55.8383	77.0077	69.5858	69.1947	83.3647	52.8822	38.4192	72.3666	54.1122	47.8137	40.8714	34.6167	ACADVL	17	7217125	7225273	+	4865	protein_coding	acyl-CoA dehydrogenase very long chain [Source:HGNC Symbol;Acc:HGNC:92]	-
ENSG00000163682	56.8467	73.9768	81.4897	71.0891	99.736	50.2518	75.086	119.516	38.4193	51.1224	46.4861	93.3547	51.7301	68.1833	50.5493	RPL9	4	39452521	39458949	-	5022	protein_coding	ribosomal protein L9 [Source:HGNC Symbol;Acc:HGNC:10369]	-
ENSG00000163359	130.953	110.273	39.9761	53.284	114.849	93.2848	64.9527	52.226	204.114	100.51	103.098	77.3237	69.9971	66.891	140.799	COL6A3	2	237324003	237414375	-	19633	protein_coding	collagen type VI alpha 3 chain [Source:HGNC Symbol;Acc:HGNC:2213]	-
ENSG00000184232	182.166	119.543	50.4809	84.7761	153.017	151.373	84.6753	106.868	71.2071	66.4892	116.968	94.4106	72.3068	83.65	81.8729	OAF	11	120210767	120230332	+	3176	protein_coding	out at first homolog [Source:HGNC Symbol;Acc:HGNC:28752]	-
ENSG00000100075	44.6835	40.1634	58.167	57.7459	56.9444	108.268	71.8749	82.0658	59.3624	55.9353	72.6103	55.1378	50.3555	36.0549	34.5409	SLC25A1	22	19175575	19178830	-	2096	protein_coding	solute carrier family 25 member 1 [Source:HGNC Symbol;Acc:HGNC:10979]	-
ENSG00000125835	44.6767	48.9714	48.8907	54.6941	91.9671	86.4006	54.6198	58.1214	62.835	49.7684	66.5329	60.2655	49.6033	32.2252	39.6997	SNRPB	20	2461634	2470853	-	1278	protein_coding	small nuclear ribonucleoprotein polypeptides B and B1 [Source:HGNC Symbol;Acc:HGNC:11153]	-
ENSG00000196576	53.6735	60.574	68.295	57.4427	64.5014	52.1979	55.7835	55.1385	58.3209	62.1001	62.5961	59.0712	59.9473	56.5833	58.5181	PLXNB2	22	50274979	50307627	-	7257	protein_coding	plexin B2 [Source:HGNC Symbol;Acc:HGNC:9104]	-
ENSG00000100823	80.1697	69.7957	75.6341	74.238	72.412	63.3015	67.7406	74.0515	69.3805	72.4262	61.3204	77.6504	60.9818	67.9981	67.0066	APEX1	14	20455191	20457772	+	1886	protein_coding	apurinic/apyrimidinic endodeoxyribonuclease 1 [Source:HGNC Symbol;Acc:HGNC:587]	-
ENSG00000198258	50.5825	55.0188	52.0937	56.1431	68.2011	83.4378	74.0277	88.4402	46.0248	38.6739	72.3212	53.8705	53.3168	33.961	40.8256	UBL5	19	9827892	9830115	+	1931	protein_coding	ubiquitin like 5 [Source:HGNC Symbol;Acc:HGNC:13736]	-
ENSG00000132432	34.956	57.2037	38.461	58.1332	90.7549	104.767	74.6805	76.5635	63.2916	47.7864	63.6032	41.3141	62.7964	41.1804	39.3521	SEC61G	7	54752250	54759974	-	1842	protein_coding	Sec61 translocon gamma subunit [Source:HGNC Symbol;Acc:HGNC:18277]	-
ENSG00000130726	58.2019	60.2649	63.5549	65.8083	80.4425	80.4674	57.3727	67.7943	65.4901	53.158	64.6484	65.9128	50.6465	43.0029	43.0572	TRIM28	19	58544091	58550722	+	4034	protein_coding	tripartite motif containing 28 [Source:HGNC Symbol;Acc:HGNC:16384]	-
ENSG00000135624	45.6831	53.0281	51.6169	65.8202	81.8698	83.3272	73.4798	67.5941	66.8022	50.1842	68.6074	63.6205	51.5959	43.3059	42.8311	CCT7	2	73233420	73253021	+	3591	protein_coding	chaperonin containing TCP1 subunit 7 [Source:HGNC Symbol;Acc:HGNC:1622]	-
ENSG00000132341	49.5652	53.7768	50.5236	70.9749	82.45	88.0335	73.9433	64.4248	70.3371	49.1982	64.579	58.4769	54.0667	43.9436	45.5018	RAN	12	130871879	130877678	+	4825	protein_coding	RAN, member RAS oncogene family [Source:HGNC Symbol;Acc:HGNC:9846]	-
ENSG00000153071	51.4769	48.2882	53.7045	41.7783	47.7333	31.3431	45.5485	34.6585	47.3602	67.8023	32.7554	54.5613	53.0051	57.5197	67.3738	DAB2	5	39371675	39462300	-	7717	protein_coding	DAB2, clathrin adaptor protein [Source:HGNC Symbol;Acc:HGNC:2662]	-
ENSG00000183160	105.793	186.152	70.1117	65.6487	96.6026	29.8329	64.4679	37.2848	121.967	247.524	70.8938	178.844	188.891	165.463	199.436	TMEM119	12	108589846	108598320	-	3189	protein_coding	transmembrane protein 119 [Source:HGNC Symbol;Acc:HGNC:27884]	-
ENSG00000071967	141.947	95.5325	137.311	63.5738	31.1447	49.029	40.8121	70.3606	83.8762	108.75	73.6745	102.347	76.2328	120.632	156.972	CYBRD1	2	171522247	171558133	+	5176	protein_coding	cytochrome b reductase 1 [Source:HGNC Symbol;Acc:HGNC:20797]	-
ENSG00000197043	52.5679	61.3666	44.633	62.2554	109.176	105.733	100.557	71.083	93.6991	45.8107	74.1344	65.976	68.5241	44.2873	50.3676	ANXA6	5	151100712	151157882	-	5427	protein_coding	annexin A6 [Source:HGNC Symbol;Acc:HGNC:544]	-
ENSG00000175416	54.3504	60.9103	72.9763	45.7572	71.7354	88.3944	62.1556	67.3537	55.6481	56.1022	63.8453	59.2653	62.8272	50.8721	42.8647	CLTB	5	176392455	176416569	-	2039	protein_coding	clathrin light chain B [Source:HGNC Symbol;Acc:HGNC:2091]	-
ENSG00000145592	76.25	57.6609	62.7751	57.4019	71.7786	63.8646	65.2901	67.9493	45.9684	61.5954	61.5387	72.1882	69.222	51.9279	63.2427	RPL37	5	40825262	40835335	-	8153	protein_coding	ribosomal protein L37 [Source:HGNC Symbol;Acc:HGNC:10347]	-
ENSG00000166311	99.0322	84.467	99.963	67.6196	65.6081	72.0001	68.1197	83.5536	67.2741	59.241	90.7629	80.1861	60.2674	61.0954	63.4031	SMPD1	11	6390431	6394998	+	2750	protein_coding	sphingomyelin phosphodiesterase 1 [Source:HGNC Symbol;Acc:HGNC:11120]	-
ENSG00000168385	68.486	68.3901	72.7129	72.3236	62.5239	51.617	70.075	67.8948	79.8785	69.7096	66.5441	65.4606	63.6688	75.4006	71.763	2002-09-01	2	241315100	241354027	+	7378	protein_coding	septin 2 [Source:HGNC Symbol;Acc:HGNC:7729]	-
ENSG00000124942	77.497	81.0303	65.7862	55.6916	67.9177	63.2259	53.8197	45.0751	120.723	94.1619	61.2005	63.1386	83.6283	128.14	101.324	AHNAK	11	62433542	62556235	-	19465	protein_coding	AHNAK nucleoprotein [Source:HGNC Symbol;Acc:HGNC:347]	-
ENSG00000204387	57.1533	83.6003	78.8721	62.7465	47.6874	51.6034	67.5582	79.2438	54.7819	114.001	48.4373	74.9936	92.3118	73.2964	88.8758	C6orf48	6	31834608	31839766	+	1801	protein_coding	chromosome 6 open reading frame 48 [Source:HGNC Symbol;Acc:HGNC:19078]	-
ENSG00000105223	71.6631	80.6503	72.5364	56.7339	54.0502	69.2201	66.9109	89.9582	46.1053	63.5542	70.7268	71.8505	56.9728	60.3635	61.1285	PLD3	19	40348456	40380439	+	5184	protein_coding	phospholipase D family member 3 [Source:HGNC Symbol;Acc:HGNC:17158]	-
ENSG00000176046	81.4299	89.1187	96.4343	75.9204	68.0424	65.4985	63.762	89.3382	47.8741	86.7593	54.2806	93.9414	86.6494	71.3927	87.017	NUPR1	16	28532708	28539174	-	5674	protein_coding	nuclear protein 1, transcriptional regulator [Source:HGNC Symbol;Acc:HGNC:29990]	-
ENSG00000134153	46.6067	55.8691	49.5975	53.4042	60.6682	83.3081	85.6246	96.1765	53.0992	45.1956	78.6943	54.675	55.2735	41.1922	41.6756	EMC7	15	34084017	34101948	-	1538	protein_coding	ER membrane protein complex subunit 7 [Source:HGNC Symbol;Acc:HGNC:24301]	-
ENSG00000175166	35.8606	46.8309	36.5878	42.9986	86.5334	87.575	73.4282	46.6217	54.2528	40.4083	58.4741	42.8195	44.4285	35.663	38.2265	PSMD2	3	184298709	184309054	+	5453	protein_coding	proteasome 26S subunit, non-ATPase 2 [Source:HGNC Symbol;Acc:HGNC:9559]	-
ENSG00000111341	83.592	51.0663	59.6892	36.8345	2.08796	13.2919	27.7164	64.7305	24.0815	42.7273	44.6188	130.228	103.439	80.1755	121.728	MGP	12	14881181	14885926	-	2639	protein_coding	matrix Gla protein [Source:HGNC Symbol;Acc:HGNC:7060]	-
ENSG00000175334	57.5976	58.4721	59.8797	65.7475	88.9171	79.2262	61.5229	79.8247	59.5034	54.0221	71.9072	67.462	55.2857	40.4065	48.8679	BANF1	11	66002079	66004149	+	1645	protein_coding	barrier to autointegration factor 1 [Source:HGNC Symbol;Acc:HGNC:17397]	-
ENSG00000168159	64.5864	77.9253	83.7192	57.0514	60.8839	59.6904	56.173	49.0288	51.9446	118.371	52.2268	90.147	65.5061	74.2857	94.0876	RNF187	1	228487061	228495766	+	3285	protein_coding	ring finger protein 187 [Source:HGNC Symbol;Acc:HGNC:27146]	-
ENSG00000136938	89.1037	70.9043	88.7299	76.6342	85.5625	78.1289	59.6258	63.9997	69.3355	92.2517	66.528	94.0824	68.8384	65.3632	73.5891	ANP32B	9	97983361	98015943	+	1850	protein_coding	acidic nuclear phosphoprotein 32 family member B [Source:HGNC Symbol;Acc:HGNC:16677]	-
ENSG00000128283	37.3445	47.7905	56.7861	51.2457	57.5731	43.7916	53.5681	50.1301	42.3766	70.3469	41.392	59.386	65.2004	58.0184	59.4493	CDC42EP1	22	37560447	37569405	+	2573	protein_coding	CDC42 effector protein 1 [Source:HGNC Symbol;Acc:HGNC:17014]	-
ENSG00000136888	54.4719	56.6457	63.1675	66.0648	56.7046	85.218	72.888	58.8068	57.1689	62.4793	66.311	56.5697	67.9212	39.8666	55.8514	ATP6V1G1	9	114587746	114598373	+	1305	protein_coding	ATPase H+ transporting V1 subunit G1 [Source:HGNC Symbol;Acc:HGNC:864]	-
ENSG00000198356	63.4793	55.8333	67.7256	57.7239	73.1036	82.3725	60.1863	62.6114	61.4621	52.7716	64.0774	71.4562	48.7794	41.876	53.0675	ASNA1	19	12737139	12748323	+	1652	protein_coding	arsA arsenite transporter, ATP-binding, homolog 1 (bacterial) [Source:HGNC Symbol;Acc:HGNC:752]	-
ENSG00000130303	6.29499	72.6629	1.28117	62.2355	18.842	10.785	68.7344	33.6385	2.52412	9.709	4.56882	22.4907	1.51519	20.8244	21.5001	BST2	19	17402939	17405648	-	1119	protein_coding	bone marrow stromal cell antigen 2 [Source:HGNC Symbol;Acc:HGNC:1119]	-
ENSG00000091136	65.0062	57.3433	39.4805	50.9214	44.2626	28.786	58.3673	56.046	44.4744	45.1397	80.3205	54.754	31.9672	35.8534	58.8067	LAMB1	7	107923799	108003255	-	8140	protein_coding	laminin subunit beta 1 [Source:HGNC Symbol;Acc:HGNC:6486]	-
ENSG00000013364	69.0982	64.6236	71.4946	51.8219	80.0051	98.9678	58.7553	70.8276	62.4645	52.5851	71.4828	66.2544	46.3841	38.9141	45.7258	MVP	16	29820394	29848039	+	6141	protein_coding	major vault protein [Source:HGNC Symbol;Acc:HGNC:7531]	-
ENSG00000108654	61.2089	70.1862	61.8205	59.5856	63.2961	64.7679	67.5087	60.4353	66.1062	60.1281	67.4228	69.0435	69.371	69.6694	60.2503	DDX5	17	64499616	64508199	-	7388	protein_coding	DEAD-box helicase 5 [Source:HGNC Symbol;Acc:HGNC:2746]	-
ENSG00000183291	53.5279	70.2484	55.8807	64.2961	52.7382	53.3196	77.9409	54.4776	65.0487	59.0176	67.4104	54.8669	59.7222	55.8034	70.1223	SELENOF	1	86862445	86914424	-	2201	protein_coding	selenoprotein F [Source:HGNC Symbol;Acc:HGNC:17705]	-
ENSG00000089693	38.0346	43.4981	46.906	57.3913	59.3526	80.1989	65.2289	69.9172	56.0008	39.2653	63.4518	49.6679	53.8984	36.8284	36.7929	MLF2	12	6747996	6767475	-	3781	protein_coding	myeloid leukemia factor 2 [Source:HGNC Symbol;Acc:HGNC:7126]	-
ENSG00000182154	46.6582	48.9825	50.0312	50.9647	83.9677	95.9418	63.4213	77.3328	45.9197	46.7218	60.255	52.6412	51.0532	27.5368	34.927	MRPL41	9	137551199	137552555	+	1262	protein_coding	mitochondrial ribosomal protein L41 [Source:HGNC Symbol;Acc:HGNC:14492]	-
ENSG00000008018	53.2124	59.9177	50.017	59.7025	84.2537	91.2407	70.1914	62.6144	57.354	49.7941	63.5724	61.3914	54.6546	38.5369	45.8249	PSMB1	6	170535117	170553341	-	2256	protein_coding	proteasome subunit beta 1 [Source:HGNC Symbol;Acc:HGNC:9537]	-
ENSG00000167815	50.0329	42.3289	54.426	52.1053	53.0009	73.7194	61.4784	70.5208	44.9288	41.2241	65.1807	47.4296	46.1747	34.3284	36.0538	PRDX2	19	12796820	12801859	-	2093	protein_coding	peroxiredoxin 2 [Source:HGNC Symbol;Acc:HGNC:9353]	-
ENSG00000175756	49.6955	50.3467	51.8606	53.8946	92.6861	95.7588	61.8645	79.743	53.5999	38.5831	77.1286	56.5588	42.9491	28.3844	32.3672	AURKAIP1	1	1373730	1375495	-	1669	protein_coding	aurora kinase A interacting protein 1 [Source:HGNC Symbol;Acc:HGNC:24114]	-
ENSG00000196683	66.6611	57.6277	54.7879	40.6797	62.0266	64.446	64.1659	87.3173	43.8866	58.7937	69.7055	61.3704	68.2655	48.1263	48.6982	TOMM7	7	22812628	22822852	-	1751	protein_coding	translocase of outer mitochondrial membrane 7 [Source:HGNC Symbol;Acc:HGNC:21648]	-
ENSG00000130066	24.2074	31.749	12.2673	18.9755	71.1693	74.4097	40.5145	40.4205	21.4833	16.3624	25.2491	20.4696	20.1549	15.434	20.4173	SAT1	X	23783173	23786226	+	2498	protein_coding	spermidine/spermine N1-acetyltransferase 1 [Source:HGNC Symbol;Acc:HGNC:10540]	-
ENSG00000130985	45.0441	59.3886	50.9929	56.009	69.0465	64.7172	64.948	58.3845	68.315	61.8833	60.3788	56.9831	59.6819	57.3494	51.7879	UBA1	X	47190861	47215128	+	6437	protein_coding	ubiquitin like modifier activating enzyme 1 [Source:HGNC Symbol;Acc:HGNC:12469]	-
ENSG00000099341	45.6602	50.4735	58.08	57.8558	73.2864	81.0043	76.4985	71.7232	56.2106	49.8691	68.1668	60.8287	57.6089	37.7847	45.4608	PSMD8	19	38374536	38383824	+	3105	protein_coding	proteasome 26S subunit, non-ATPase 8 [Source:HGNC Symbol;Acc:HGNC:9566]	-
ENSG00000106367	47.2616	48.9624	49.3932	58.5596	81.7664	84.752	68.2773	73.5836	60.2902	35.9206	68.5264	50.2532	48.5188	32.3691	39.9396	AP1S1	7	101154400	101161596	+	1756	protein_coding	adaptor related protein complex 1 subunit sigma 1 [Source:HGNC Symbol;Acc:HGNC:559]	-
ENSG00000102007	34.7128	39.3871	59.6411	34.4089	79.8253	76.0595	46.7864	74.985	84.6029	46.7606	69.1738	52.941	59.8751	24.1658	30.7146	PLP2	X	49171926	49175239	+	1279	protein_coding	proteolipid protein 2 [Source:HGNC Symbol;Acc:HGNC:9087]	-
ENSG00000176978	76.538	65.2341	86.5938	62.6372	67.2899	87.9311	63.5256	77.3215	46.384	70.17	61.9264	62.4432	55.0805	52.3628	51.7237	DPP7	9	137110542	137115177	-	2820	protein_coding	dipeptidyl peptidase 7 [Source:HGNC Symbol;Acc:HGNC:14892]	-
ENSG00000123349	71.2834	61.7871	78.2911	52.1959	72.888	68.0902	63.0239	87.9448	42.1569	44.1734	67.8908	66.9303	63.3723	42.7178	46.3585	PFDN5	12	53295291	53299450	+	3380	protein_coding	prefoldin subunit 5 [Source:HGNC Symbol;Acc:HGNC:8869]	-
ENSG00000138061	84.6211	124.777	105.395	115.135	34.2104	39.9842	65.7189	45.8915	83.4442	105.383	73.1266	69.4071	78.579	57.9053	49.0238	CYP1B1	2	38066973	38109902	-	6014	protein_coding	cytochrome P450 family 1 subfamily B member 1 [Source:HGNC Symbol;Acc:HGNC:2597]	-
ENSG00000160213	98.494	68.5602	92.8276	76.7057	116.351	120.241	84.1932	94.7536	67.7689	52.5922	104.773	71.1954	40.9094	37.8237	58.0944	CSTB	21	43772511	43776445	-	3935	protein_coding	cystatin B [Source:HGNC Symbol;Acc:HGNC:2482]	-
ENSG00000114353	43.7768	49.328	59.4924	55.8387	77.3911	69.1033	58.4235	66.7332	60.6593	41.7092	63.7278	57.6188	51.9548	35.6486	36.0679	GNAI2	3	50226292	50259355	+	7650	protein_coding	G protein subunit alpha i2 [Source:HGNC Symbol;Acc:HGNC:4385]	-
ENSG00000103187	29.7183	31.203	21.0422	46.5421	103.872	79.012	65.4268	83.7489	55.1652	23.2189	59.7052	37.1475	30.3465	17.3202	17.4876	COTL1	16	84565594	84618077	-	6762	protein_coding	coactosin like F-actin binding protein 1 [Source:HGNC Symbol;Acc:HGNC:18304]	-
ENSG00000106538	32.8729	47.8012	8.39579	6.41463	51.1089	1.7614	27.3652	5.34401	23.9561	69.5417	3.866	17.78	66.3187	51.5541	75.3289	RARRES2	7	150338317	150341674	-	1921	protein_coding	retinoic acid receptor responder 2 [Source:HGNC Symbol;Acc:HGNC:9868]	-
ENSG00000099194	56.6652	45.5209	28.653	43.4881	30.7777	89.6818	40.4511	17.1629	75.9897	121.817	47.6534	38.9197	56.2673	92.3795	155.981	SCD	10	100347124	100364834	+	5362	protein_coding	stearoyl-CoA desaturase [Source:HGNC Symbol;Acc:HGNC:10571]	-
ENSG00000102316	45.658	55.3826	60.6894	57.8024	67.0062	73.7537	74.2515	62.371	61.4689	57.2961	73.9877	60.2478	63.5653	45.258	40.2819	MAGED2	X	54807599	54816012	+	2940	protein_coding	MAGE family member D2 [Source:HGNC Symbol;Acc:HGNC:16353]	-
ENSG00000125730	20.8956	19.1572	10.8093	36.6097	18.6407	1.79449	23.3153	5.51697	0.812804	2.98276	2.63651	3.84704	3.22352	3.34702	9.00244	C3	19	6677704	6730562	-	8328	protein_coding	complement C3 [Source:HGNC Symbol;Acc:HGNC:1318]	-
ENSG00000185825	40.5219	50.4864	55.2878	49.7046	77.5811	69.579	68.3593	80.1328	45.0729	40.7826	72.5364	48.4507	42.0183	32.0622	35.531	BCAP31	X	153700492	153724746	-	3533	protein_coding	B cell receptor associated protein 31 [Source:HGNC Symbol;Acc:HGNC:16695]	-
ENSG00000221869	89.0317	83.8505	84.281	83.5647	49.7825	47.9015	67.4872	71.9164	43.1977	92.0644	31.2073	88.4977	99.0384	69.1164	86.3316	CEBPD	8	47736909	47739086	-	2178	protein_coding	CCAAT enhancer binding protein delta [Source:HGNC Symbol;Acc:HGNC:1835]	C/EBP
ENSG00000101856	55.4743	56.8599	47.1899	47.5446	78.0722	63.0946	59.6711	58.7978	78.2366	49.7166	58.4992	52.2922	45.4039	44.6509	48.0202	PGRMC1	X	119236245	119244466	+	1919	protein_coding	progesterone receptor membrane component 1 [Source:HGNC Symbol;Acc:HGNC:16090]	-
ENSG00000104368	44.5392	55.6016	29.2715	50.6235	6.02084	18.6362	36.9004	63.2269	14.7168	7.8735	40.0244	28.5453	6.98845	24.672	24.354	PLAT	8	42175233	42207724	-	6618	protein_coding	plasminogen activator, tissue type [Source:HGNC Symbol;Acc:HGNC:9051]	-
ENSG00000131100	39.1198	51.0919	53.2812	52.8006	61.5304	71.5463	73.2291	70.0867	58.28	44.7762	58.7585	50.6188	47.4785	36.6519	47.1111	ATP6V1E1	22	17592136	17628818	-	3212	protein_coding	ATPase H+ transporting V1 subunit E1 [Source:HGNC Symbol;Acc:HGNC:857]	-
ENSG00000117691	59.8182	53.8309	64.4783	48.6956	56.8788	63.7425	52.3247	72.1854	40.1374	49.4867	61.2015	61.3847	55.5218	40.2685	47.2976	NENF	1	212432887	212446379	+	1297	protein_coding	neudesin neurotrophic factor [Source:HGNC Symbol;Acc:HGNC:30384]	-
ENSG00000131143	54.0576	50.6465	55.222	45.1755	68.6684	67.739	53.3329	64.4876	40.7816	44.2982	57.5443	53.0525	48.8664	35.576	40.5444	COX4I1	16	85798633	85807044	+	4792	protein_coding	cytochrome c oxidase subunit 4I1 [Source:HGNC Symbol;Acc:HGNC:2265]	-
ENSG00000049449	58.4665	54.3281	64.1172	51.1186	74.3027	69.6032	72.9862	96.7368	59.5002	53.3827	61.7012	63.7712	60.1737	45.2671	48.9082	RCN1	11	32090904	32105755	+	4675	protein_coding	reticulocalbin 1 [Source:HGNC Symbol;Acc:HGNC:9934]	-
ENSG00000203783	0	0	0	0.349354	0.148212	0	1.31476	0	0.0792482	0.772428	0	0	0	0	0	PRR9	1	153217584	153219317	+	1229	protein_coding	proline rich 9 [Source:HGNC Symbol;Acc:HGNC:32057]	-
ENSG00000142694	84.9575	59.9836	113.352	44.6728	80.096	84.8475	50.3475	107.905	50.0653	57.8351	77.2353	81.5449	50.8698	45.1994	55.3116	EVA1B	1	36322031	36324154	-	1211	protein_coding	eva-1 homolog B [Source:HGNC Symbol;Acc:HGNC:25558]	-
ENSG00000135916	27.9095	19.3921	21.2537	34.4833	38.1955	41.9879	70.5291	23.5731	32.0613	23.5723	25.022	34.5317	37.5371	34.2269	36.6533	ITM2C	2	230864639	230879248	+	2611	protein_coding	integral membrane protein 2C [Source:HGNC Symbol;Acc:HGNC:6175]	-
ENSG00000131473	35.0582	51.8109	43.2694	61.2636	60.3422	71.3982	69.1926	39.8276	82.0689	63.2532	74.4881	49.8256	61.5145	58.834	61.7203	ACLY	17	41866908	41930542	-	5217	protein_coding	ATP citrate lyase [Source:HGNC Symbol;Acc:HGNC:115]	-
ENSG00000173641	43.783	54.081	27.9729	105.077	117.2	45.5481	64.2064	97.4249	119.703	71.8393	163.966	89.4483	78.897	33.0267	38.6783	HSPB7	1	16014028	16019594	-	3910	protein_coding	heat shock protein family B (small) member 7 [Source:HGNC Symbol;Acc:HGNC:5249]	-
ENSG00000142507	50.223	54.3463	54.7841	58.473	85.1639	85.8766	58.6596	63.2084	57.7112	48.114	69.5369	54.1281	50.5776	36.5442	40.1275	PSMB6	17	4796144	4798503	+	1448	protein_coding	proteasome subunit beta 6 [Source:HGNC Symbol;Acc:HGNC:9543]	-
ENSG00000165916	43.6344	50.2176	44.5384	54.9522	78.8915	88.0603	58.6888	61.1019	64.2532	43.5635	68.7122	58.0261	48.5251	33.8256	38.7523	PSMC3	11	47418769	47426473	-	2276	protein_coding	proteasome 26S subunit, ATPase 3 [Source:HGNC Symbol;Acc:HGNC:9549]	-
ENSG00000087077	48.2431	47.29	62.911	51.8077	63.4966	59.6749	46.9796	50.5436	48.4374	39.0183	50.0899	57.5835	39.8865	34.6515	41.2361	TRIP6	7	100867138	100873454	+	2802	protein_coding	thyroid hormone receptor interactor 6 [Source:HGNC Symbol;Acc:HGNC:12311]	-
ENSG00000175061	74.5084	58.669	79.4076	61.051	46.1439	51.6385	61.7992	61.9149	50.3822	82.2032	51.4536	73.2535	73.1205	70.149	82.1526	LRRC75A-AS1	17	16438822	16478678	+	3759	processed_transcript	LRRC75A antisense RNA 1 [Source:HGNC Symbol;Acc:HGNC:28619]	-
ENSG00000177606	75.3904	46.3145	49.2725	37.2351	40.5984	39.2211	60.9057	57.0711	96.4331	31.0479	43.1439	44.2134	29.815	29.7818	35.0595	JUN	1	58780788	58784327	-	3540	protein_coding	Jun proto-oncogene, AP-1 transcription factor subunit [Source:HGNC Symbol;Acc:HGNC:6204]	TF_bZIP
ENSG00000157613	49.508	63.6511	76.2773	52.816	63.4286	75.9234	48.9514	70.8519	62.8479	72.793	50.9364	69.1392	68.2252	54.5555	52.6352	CREB3L1	11	46277661	46321422	+	4037	protein_coding	cAMP responsive element binding protein 3 like 1 [Source:HGNC Symbol;Acc:HGNC:18856]	TF_bZIP
ENSG00000244716	56.4886	56.2908	58.6582	61.657	73.5175	74.4811	53.1818	66.1782	65.5449	68.134	60.5065	66.0038	40.3934	56.9295	73.2612	BX679664.3	1	108992282	108992836	+	555	processed_pseudogene	ribosomal protein L17 (RPL17) pseudogene	-
ENSG00000134871	33.5825	44.809	40.2193	39.5351	53.7262	5.7847	56.9461	39.5789	38.5182	42.4121	32.0335	52.92	40.8723	36.2849	52.0225	COL4A2	13	110305812	110513209	+	19293	protein_coding	collagen type IV alpha 2 chain [Source:HGNC Symbol;Acc:HGNC:2203]	-
ENSG00000235552	60.8701	54.8293	59.118	54.2603	67.8372	62.2795	52.9964	64.5147	49.4241	62.4772	58.0742	60.2882	60.762	45.3734	56.0457	RPL6P27	18	6462144	6463015	-	872	transcribed_processed_pseudogene	ribosomal protein L6 pseudogene 27 [Source:HGNC Symbol;Acc:HGNC:36133]	-
ENSG00000140264	66.0675	61.808	76.8247	57.5455	60.9965	63.9933	58.0179	88.7244	43.4683	52.3162	69.3519	65.7967	64.2323	44.3322	48.3157	SERF2	15	43777087	43802589	+	7347	protein_coding	small EDRK-rich factor 2 [Source:HGNC Symbol;Acc:HGNC:10757]	-
ENSG00000112977	42.876	45.0111	64.0533	44.2258	41.5548	73.576	54.3419	45.816	61.6803	67.1603	63.9354	44.7615	86.9499	57.1748	56.4201	DAP	5	10679230	10761272	-	3361	protein_coding	death associated protein [Source:HGNC Symbol;Acc:HGNC:2672]	-
ENSG00000198682	45.0017	46.6005	49.3618	69.351	55.3975	138.216	77.2103	66.5002	56.8323	40.4686	63.3981	44.5951	42.3334	53.3365	43.932	PAPSS2	10	87659613	87747705	+	4083	protein_coding	3'-phosphoadenosine 5'-phosphosulfate synthase 2 [Source:HGNC Symbol;Acc:HGNC:8604]	-
ENSG00000143321	51.8316	58.6143	64.0571	61.0843	78.0046	59.9481	51.8333	46.4301	72.9365	55.2464	57.667	55.6069	53.5111	47.0884	44.1871	HDGF	1	156742107	156766925	-	3745	protein_coding	heparin binding growth factor [Source:HGNC Symbol;Acc:HGNC:4856]	-
ENSG00000215021	62.0327	57.3142	61.1926	57.9003	63.9429	63.5479	54.594	50.3365	52.7319	64.2626	48.7767	65.2049	53.5051	52.9534	60.5703	PHB2	12	6965327	6970825	-	2499	protein_coding	prohibitin 2 [Source:HGNC Symbol;Acc:HGNC:30306]	-
ENSG00000089248	57.217	54.7772	68.686	58.8536	57.6354	76.5338	63.9591	61.7719	45.4125	60.8995	61.7582	65.5906	54.155	46.9774	57.793	ERP29	12	112013316	112023451	+	3083	protein_coding	endoplasmic reticulum protein 29 [Source:HGNC Symbol;Acc:HGNC:13799]	-
ENSG00000180964	65.0322	62.0464	63.1074	69.2169	64.9534	67.9777	69.9931	72.7327	60.0955	48.8986	77.2007	60.3466	54.343	45.7195	49.7283	TCEAL8	X	103252995	103255203	-	1222	protein_coding	transcription elongation factor A like 8 [Source:HGNC Symbol;Acc:HGNC:28683]	-
ENSG00000143320	57.7237	56.1963	28.6726	54.5282	121.752	103.099	42.7952	281.098	66.1408	46.6986	66.1935	42.9257	102.415	52.0775	27.3192	CRABP2	1	156699606	156705816	-	1100	protein_coding	cellular retinoic acid binding protein 2 [Source:HGNC Symbol;Acc:HGNC:2339]	-
ENSG00000106244	53.0652	52.6117	57.6624	54.3088	76.8277	70.2261	51.5399	59.0868	58.68	50.1895	58.6619	60.9575	53.7147	44.6515	49.6456	PDAP1	7	99392048	99408829	-	2854	protein_coding	PDGFA associated protein 1 [Source:HGNC Symbol;Acc:HGNC:14634]	-
ENSG00000185222	55.8385	59.7195	69.9021	64.9036	50.6825	66.2219	61.8012	64.8564	63.1545	49.8008	72.1362	61.9049	52.1315	48.1	61.411	TCEAL9	X	103356489	103358462	+	1974	protein_coding	transcription elongation factor A like 9 [Source:HGNC Symbol;Acc:HGNC:30084]	-
ENSG00000120738	49.5589	113.209	22.9001	52.5817	61.5012	60.366	108.083	55.3677	83.5223	23.3614	33.905	117.565	50.069	51.5687	36.849	EGR1	5	138465490	138469315	+	3138	protein_coding	early growth response 1 [Source:HGNC Symbol;Acc:HGNC:3238]	zf-C2H2
ENSG00000119318	68.6427	57.9135	71.9791	54.3881	60.3492	47.3394	59.5332	49.9464	70.4038	59.585	46.2712	64.5224	49.8017	65.2813	63.5291	RAD23B	9	107283137	107332194	+	4615	protein_coding	RAD23 homolog B, nucleotide excision repair protein [Source:HGNC Symbol;Acc:HGNC:9813]	-
ENSG00000164924	46.9332	41.4894	43.0256	54.5891	64.5306	62.9533	53.9934	43.45	68.0122	53.3315	50.2617	45.7894	56.4232	41.2406	47.9428	YWHAZ	8	100916525	100953388	-	8555	protein_coding	tyrosine 3-monooxygenase/tryptophan 5-monooxygenase activation protein zeta [Source:HGNC Symbol;Acc:HGNC:12855]	-
ENSG00000078369	45.1226	50.8678	46.3485	50.978	68.0908	61.5178	60.9537	42.7819	73.4683	57.4572	54.4113	47.8415	55.5597	52.7493	51.5135	GNB1	1	1785285	1891117	-	6417	protein_coding	G protein subunit beta 1 [Source:HGNC Symbol;Acc:HGNC:4396]	-
ENSG00000125817	67.1082	60.9814	68.5685	57.0408	67.1046	80.9774	62.9076	73.7888	74.9333	56.4352	73.6557	71.1746	51.9397	46.7947	54.4542	CENPB	20	3783851	3786690	-	2840	protein_coding	centromere protein B [Source:HGNC Symbol;Acc:HGNC:1852]	-
ENSG00000100196	33.4052	44.7043	61.2828	53.4636	42.2568	109.397	78.0973	99.1047	69.6516	41.4754	95.6355	50.5508	53.836	33.346	33.1131	KDELR3	22	38468062	38483447	+	1929	protein_coding	KDEL endoplasmic reticulum protein retention receptor 3 [Source:HGNC Symbol;Acc:HGNC:6306]	-
ENSG00000178209	52.8645	49.177	68.7311	55.1812	57.3602	79.3257	57.4559	56.0074	80.6351	59.7733	54.6014	54.1556	67.8061	60.4061	40.0493	PLEC	8	143915147	143976734	-	16991	protein_coding	plectin [Source:HGNC Symbol;Acc:HGNC:9069]	-
ENSG00000115053	49.4058	50.8479	50.7946	63.2911	70.1113	60.2521	61.2691	47.8582	70.5205	50.0681	56.441	61.9828	50.4687	50.247	50.7436	NCL	2	231453531	231483641	-	6929	protein_coding	nucleolin [Source:HGNC Symbol;Acc:HGNC:7667]	-
ENSG00000128245	53.2868	58.9328	62.9733	64.5521	64.5294	70.0963	52.0826	51.3176	67.0219	59.8992	50.0863	59.2295	58.5596	40.5216	46.1801	YWHAH	22	31944461	31957603	+	2453	protein_coding	tyrosine 3-monooxygenase/tryptophan 5-monooxygenase activation protein eta [Source:HGNC Symbol;Acc:HGNC:12853]	-
ENSG00000170955	48.6569	53.8154	62.7712	85.3319	53.7361	64.1856	42.973	62.2991	67.3967	48.7968	61.251	60.519	70.984	42.6333	53.1761	CAVIN3	11	6318946	6320647	-	1672	protein_coding	caveolae associated protein 3 [Source:HGNC Symbol;Acc:HGNC:9400]	-
ENSG00000144746	82.828	71.9455	71.4588	62.4626	66.3572	72.8743	47.9027	78.9861	61.4422	45.9852	76.7335	65.4497	46.9479	53.5131	62.922	ARL6IP5	3	69084944	69106066	+	2522	protein_coding	ADP ribosylation factor like GTPase 6 interacting protein 5 [Source:HGNC Symbol;Acc:HGNC:16937]	-
ENSG00000023734	45.6351	47.7032	45.7127	54.8395	63.2921	68.7903	57.7101	49.0103	67.728	60.9452	55.7874	56.1184	56.3421	50.0435	50.9335	STRAP	12	15882391	15903478	+	2211	protein_coding	serine/threonine kinase receptor associated protein [Source:HGNC Symbol;Acc:HGNC:30796]	-
ENSG00000167601	48.7689	62.3776	63.084	49.7916	71.3201	76.7352	49.7333	46.6706	93.5694	86.2827	54.7243	56.3175	61.5811	70.3775	49.7283	AXL	19	41219203	41261766	+	5154	protein_coding	AXL receptor tyrosine kinase [Source:HGNC Symbol;Acc:HGNC:905]	-
ENSG00000126524	56.9671	59.03	65.0802	48.6124	73.4342	54.7988	64.621	63.2494	65.9336	53.8663	62.8577	66.818	59.4971	51.3637	50.4113	SBDS	7	66987677	66995601	-	1732	protein_coding	SBDS, ribosome maturation factor [Source:HGNC Symbol;Acc:HGNC:19440]	-
ENSG00000149968	34.831	41.4805	0.466676	12.5788	1103.03	22.3319	67.8525	16.1741	31.4112	8.49809	27.8014	5.0715	23.0427	1.93587	3.5979	MMP3	11	102835801	102843803	-	2048	protein_coding	matrix metallopeptidase 3 [Source:HGNC Symbol;Acc:HGNC:7173]	-
ENSG00000136048	36.8368	53.7295	62.7355	44.8975	42.0084	40.4879	66.3472	31.1632	27.0752	32.0097	30.8604	31.92	30.9062	43.6495	52.4593	DRAM1	12	101877351	102012130	+	4180	protein_coding	DNA damage regulated autophagy modulator 1 [Source:HGNC Symbol;Acc:HGNC:25645]	-
ENSG00000107438	20.8705	21.5829	32.4685	13.9411	42.7924	10.1505	23.8875	27.0618	48.1978	25.2745	6.58577	28.9216	14.6824	16.063	24.6824	PDLIM1	10	95237572	95291024	-	2239	protein_coding	PDZ and LIM domain 1 [Source:HGNC Symbol;Acc:HGNC:2067]	-
ENSG00000148175	97.1185	85.7078	65.4128	77.9634	61.2017	27.0685	71.8317	34.569	47.7539	79.6208	29.0114	85.0545	70.9552	89.2226	137.843	STOM	9	121338988	121370304	-	3198	protein_coding	stomatin [Source:HGNC Symbol;Acc:HGNC:3383]	-
ENSG00000188846	69.6248	54.4872	67.8782	47.5696	73.6656	64.7299	64.4823	52.6397	46.9141	56.885	50.8712	55.1609	49.8982	41.4171	61.0768	RPL14	3	40457292	40468587	+	8626	protein_coding	ribosomal protein L14 [Source:HGNC Symbol;Acc:HGNC:10305]	-
ENSG00000142798	50.8585	68.2161	58.9096	61.7756	43.5334	44.3952	55.9735	37.9166	71.0323	73.5629	60.0613	60.7072	72.5268	125.088	81.1029	HSPG2	1	21822245	21937297	-	18104	protein_coding	heparan sulfate proteoglycan 2 [Source:HGNC Symbol;Acc:HGNC:5273]	-
ENSG00000101150	53.2206	54.7093	68.3371	53.7746	59.2365	58.9773	59.2083	55.9681	55.9913	49.9757	59.147	56.6707	54.6325	45.17	47.235	TPD52L2	20	63865228	63891545	+	4694	protein_coding	tumor protein D52 like 2 [Source:HGNC Symbol;Acc:HGNC:12007]	-
ENSG00000074071	52.1838	45.8282	50.5865	47.2409	71.981	82.458	52.3882	58.8105	50.3406	45.4802	64.216	51.8192	42.6752	32.1949	36.0936	MRPS34	16	1771890	1773155	-	1097	protein_coding	mitochondrial ribosomal protein S34 [Source:HGNC Symbol;Acc:HGNC:16618]	-
ENSG00000031698	64.5554	66.5717	75.3689	54.8335	63.167	48.4409	54.5492	56.5805	53.319	83.6053	49.3546	79.8123	70.6951	70.4599	72.982	SARS	1	109213918	109238169	+	3836	protein_coding	seryl-tRNA synthetase [Source:HGNC Symbol;Acc:HGNC:10537]	-
ENSG00000163468	42.7419	42.4517	41.835	55.4059	64.1592	68.591	60.5637	53.2455	50.3706	40.1389	53.3471	49.3233	43.2643	36.2268	37.3182	CCT3	1	156308968	156367873	-	4018	protein_coding	chaperonin containing TCP1 subunit 3 [Source:HGNC Symbol;Acc:HGNC:1616]	-
ENSG00000181789	43.7993	57.5019	53.3358	55.8599	58.402	60.7401	61.0914	53.7201	60.6057	55.8981	58.3522	53.2457	61.7427	50.0644	45.0005	COPG1	3	129249606	129277773	+	4425	protein_coding	coatomer protein complex subunit gamma 1 [Source:HGNC Symbol;Acc:HGNC:2236]	-
ENSG00000265354	44.8162	48.5289	44.3854	49.541	65.4751	62.8552	54.4342	52.3467	57.2262	43.5038	58.0436	53.449	49.8337	34.8276	39.3395	TIMM23	10	45972449	46003734	+	1222	protein_coding	translocase of inner mitochondrial membrane 23 [Source:HGNC Symbol;Acc:HGNC:17312]	-
ENSG00000087088	53.2879	62.424	53.6156	59.9969	82.6622	69.3211	65.1039	62.6806	50.2228	48.8866	57.6643	53.7373	57.2013	41.7067	47.5457	BAX	19	48954815	48961798	+	2587	protein_coding	BCL2 associated X, apoptosis regulator [Source:HGNC Symbol;Acc:HGNC:959]	-
ENSG00000170558	9.45025	23.8258	5.93725	26.6894	15.7958	47.7927	36.3536	14.7939	37.2073	92.2678	30.2021	18.8683	90.208	49.7237	42.7834	CDH2	18	27950966	28177446	-	4950	protein_coding	cadherin 2 [Source:HGNC Symbol;Acc:HGNC:1759]	-
ENSG00000086598	42.3791	47.9912	53.995	55.3902	51.281	53.2138	60.288	54.0483	73.4921	58.0412	59.2115	47.906	63.4276	56.9865	56.1058	TMED2	12	123584531	123598577	+	3830	protein_coding	transmembrane p24 trafficking protein 2 [Source:HGNC Symbol;Acc:HGNC:16996]	-
ENSG00000100380	75.2408	61.0226	59.288	58.0412	61.6583	53.3073	55.8743	51.3361	69.1425	62.8374	52.6479	56.3238	44.4852	61.5078	69.4248	ST13	22	40824535	40857022	-	4147	protein_coding	ST13, Hsp70 interacting protein [Source:HGNC Symbol;Acc:HGNC:11343]	-
ENSG00000146066	53.9134	46.6918	50.0768	41.0716	72.9429	60.4466	49.8296	66.1167	38.9293	38.1336	54.3798	48.0211	38.9187	28.5249	32.9592	HIGD2A	5	176388747	176389771	+	668	protein_coding	HIG1 hypoxia inducible domain family member 2A [Source:HGNC Symbol;Acc:HGNC:28311]	-
ENSG00000177156	51.5212	68.4051	71.2639	70.8544	63.6473	84.5257	91.6984	64.8937	58.5025	54.8633	72.441	52.0052	56.0936	47.1197	39.839	TALDO1	11	747329	765024	+	3005	protein_coding	transaldolase 1 [Source:HGNC Symbol;Acc:HGNC:11559]	-
ENSG00000134440	46.3429	49.2671	50.1367	59.946	50.1933	45.9126	55.5999	48.8061	57.0824	64.6574	44.3267	60.6984	59.8823	59.7782	61.4645	NARS	18	57600656	57622213	-	4089	protein_coding	asparaginyl-tRNA synthetase [Source:HGNC Symbol;Acc:HGNC:7643]	-
ENSG00000118816	78.5135	64.3678	76.0693	53.0468	54.1078	61.0674	52.9541	42.7477	51.1193	69.8262	50.6511	64.7643	54.3363	57.7042	71.513	CCNI	4	77047158	77076005	-	3741	protein_coding	cyclin I [Source:HGNC Symbol;Acc:HGNC:1595]	-
ENSG00000174348	144.992	86.4973	187.725	80.3158	12.76	76.6041	40.7037	22.1519	55.5953	57.8845	46.2048	84.9746	51.2784	162.97	112.294	PODN	1	53062052	53085502	+	4900	protein_coding	podocan [Source:HGNC Symbol;Acc:HGNC:23174]	-
ENSG00000100258	41.0137	44.7821	53.8862	46.0426	62.0744	62.6911	53.5614	84.9922	49.4315	43.8116	63.8425	46.7496	27.0031	34.6403	34.9702	LMF2	22	50502949	50507691	-	3054	protein_coding	lipase maturation factor 2 [Source:HGNC Symbol;Acc:HGNC:25096]	-
ENSG00000069849	38.491	36.807	44.038	46.8071	64.624	105.958	69.6402	69.7103	62.7383	37.7587	72.9763	46.7037	34.7033	37.3714	41.8634	ATP1B3	3	141876124	141926514	+	2584	protein_coding	ATPase Na+/K+ transporting subunit beta 3 [Source:HGNC Symbol;Acc:HGNC:806]	-
ENSG00000164713	71.557	52.7669	74.0666	57.5983	92.6625	95.4171	57.3199	60.8524	55.5872	62.4994	67.618	62.0633	58.9564	41.8805	60.6532	BRI3	7	98252379	98310441	+	5139	protein_coding	brain protein I3 [Source:HGNC Symbol;Acc:HGNC:1109]	-
ENSG00000152377	54.8683	74.8798	27.6399	71.0762	19.3658	81.6004	53.4716	28.6867	55.0769	87.6197	99.2506	45.0969	144.335	132.323	88.9698	SPOCK1	5	136975298	137598379	-	6222	protein_coding	SPARC (osteonectin), cwcv and kazal like domains proteoglycan 1 [Source:HGNC Symbol;Acc:HGNC:11251]	-
ENSG00000125971	49.2837	50.4237	55.3394	50.7896	80.1175	73.2667	55.766	68.5503	50.935	39.2761	62.6539	46.7844	45.1253	34.8807	32.1908	DYNLRB1	20	34516409	34540958	+	2460	protein_coding	dynein light chain roadblock-type 1 [Source:HGNC Symbol;Acc:HGNC:15468]	-
ENSG00000170275	78.9033	67.5974	74.715	60.4946	52.6052	67.4878	57.8917	64.4897	55.8264	69.6132	74.9081	64.9606	62.637	68.1492	81.4377	CRTAP	3	33113979	33147773	+	6695	protein_coding	cartilage associated protein [Source:HGNC Symbol;Acc:HGNC:2379]	-
ENSG00000172380	47.2646	41.4175	63.9832	48.0435	40.4098	39.0606	42.0491	40.6037	59.5015	44.8019	45.6592	44.8778	37.8653	51.1177	52.883	GNG12	1	67701466	67833467	-	4724	protein_coding	G protein subunit gamma 12 [Source:HGNC Symbol;Acc:HGNC:19663]	-
ENSG00000119421	42.9647	46.8625	43.3146	56.213	56.3831	71.0274	59.9237	56.1675	45.6977	44.8037	45.7817	41.699	52.1195	36.3813	36.8678	NDUFA8	9	122144058	122159819	-	844	protein_coding	NADH:ubiquinone oxidoreductase subunit A8 [Source:HGNC Symbol;Acc:HGNC:7692]	-
ENSG00000161544	80.4231	126.918	5.57036	95.2619	49.8156	100.55	62.9933	104.821	65.9546	41.7768	110.898	66.9589	35.6783	48.1791	55.0756	CYGB	17	76527356	76551175	-	2949	protein_coding	cytoglobin [Source:HGNC Symbol;Acc:HGNC:16505]	-
ENSG00000170348	49.726	55.92	55.6273	53.1386	50.2806	59.7503	58.9831	55.4593	67.3294	60.3739	61.595	52.7417	61.1678	60.0897	63.3524	TMED10	14	75131470	75176631	-	4974	protein_coding	transmembrane p24 trafficking protein 10 [Source:HGNC Symbol;Acc:HGNC:16998]	-
ENSG00000156482	62.4544	54.0257	67.6556	52.9578	52.6284	59.2651	50.2767	55.8117	46.993	68.6258	50.7689	65.6901	56.3484	55.6655	68.4513	RPL30	8	98024851	98046469	-	4027	protein_coding	ribosomal protein L30 [Source:HGNC Symbol;Acc:HGNC:10333]	-
ENSG00000067182	72.4339	73.1643	53.1272	54.0849	57.6476	45.9884	57.8285	65.027	40.5391	56.2425	43.832	57.5328	60.9031	52.5065	49.3428	TNFRSF1A	12	6328757	6342114	-	4005	protein_coding	TNF receptor superfamily member 1A [Source:HGNC Symbol;Acc:HGNC:11916]	-
ENSG00000050405	54.8756	57.7231	34.1272	33.6307	40.2973	52.243	48.1655	40.6134	45.9074	56.5885	34.7839	50.2114	53.0469	67.4752	52.9403	LIMA1	12	50175788	50283546	-	6317	protein_coding	LIM domain and actin binding 1 [Source:HGNC Symbol;Acc:HGNC:24636]	-
ENSG00000198931	49.3312	43.1906	49.0996	48.4126	58.596	74.5981	45.1382	63.2387	34.7072	40.3957	47.7866	52.6655	46.2092	33.5223	42.4437	APRT	16	88809339	88811944	-	1803	protein_coding	adenine phosphoribosyltransferase [Source:HGNC Symbol;Acc:HGNC:626]	-
ENSG00000130309	49.5658	50.1689	45.6298	42.2871	57.248	56.8546	59.0384	57.7029	71.9539	59.0792	68.3242	62.5142	44.3099	44.848	55.8119	COLGALT1	19	17555594	17583162	+	4900	protein_coding	collagen beta(1-O)galactosyltransferase 1 [Source:HGNC Symbol;Acc:HGNC:26182]	-
ENSG00000111639	41.6744	46.5698	43.4433	50.5206	73.4013	66.1751	55.4933	52.6273	49.0748	41.7225	60.5472	53.1607	45.1539	35.3954	33.4846	MRPL51	12	6491886	6493841	-	1551	protein_coding	mitochondrial ribosomal protein L51 [Source:HGNC Symbol;Acc:HGNC:14044]	-
ENSG00000111229	44.4571	44.8214	43.3643	50.7278	65.9061	75.5217	52.8997	57.4963	47.7965	36.2465	57.7653	46.7752	49.2303	28.1384	35.775	ARPC3	12	110434825	110450422	-	3025	protein_coding	actin related protein 2/3 complex subunit 3 [Source:HGNC Symbol;Acc:HGNC:706]	-
ENSG00000242299	52.6324	51.8584	44.1176	45.3676	65.8766	49.8825	55.0346	55.0693	39.3616	47.4542	44.6707	52.5675	48.8416	35.3436	57.6375	AC073861.1	3	101576489	101576947	-	459	processed_pseudogene	ribosomal protein S18 (RPS18) pseudogene	-
ENSG00000119681	29.3349	92.6619	17.2285	33.3718	53.2072	50.1413	83.3957	19.1819	100.642	79.4083	82.4967	30.7551	93.0393	144.352	62.23	LTBP2	14	74498170	74612378	-	9091	protein_coding	latent transforming growth factor beta binding protein 2 [Source:HGNC Symbol;Acc:HGNC:6715]	-
ENSG00000197879	41.9138	42.256	66.2488	46.728	48.1167	53.4166	49.5156	45.3052	68.0307	56.0839	46.4731	68.1468	57.207	49.7536	46.0643	MYO1C	17	1464186	1492812	-	8106	protein_coding	myosin IC [Source:HGNC Symbol;Acc:HGNC:7597]	-
ENSG00000235162	65.4111	53.814	57.3611	47.9577	70.328	117.186	45.181	30.1067	114.828	32.2352	60.2506	64.3644	56.174	46.7801	34.1857	C12orf75	12	105235290	105396097	+	2693	protein_coding	chromosome 12 open reading frame 75 [Source:HGNC Symbol;Acc:HGNC:35164]	-
ENSG00000184076	39.8886	37.1987	40.3744	38.2237	67.8168	69.3505	33.8635	61.4898	42.7044	32.0225	50.6697	39.2922	44.1507	23.817	25.9503	UQCR10	22	29767369	29770413	+	975	protein_coding	ubiquinol-cytochrome c reductase, complex III subunit X [Source:HGNC Symbol;Acc:HGNC:30863]	-
ENSG00000144381	35.3963	40.0124	39.2461	55.2448	52.9938	49.4596	53.5947	46.2494	56.0974	43.049	42.6977	44.4743	38.1216	40.4366	39.6622	HSPD1	2	197486581	197516737	-	4245	protein_coding	heat shock protein family D (Hsp60) member 1 [Source:HGNC Symbol;Acc:HGNC:5261]	-
ENSG00000213178	47.5495	43.4169	53.4697	47.1244	59.4217	60.108	46.8986	59.0912	39.5523	46.5653	42.9214	57.6807	44.685	38.4822	47.0952	RPL22P1	3	169483671	169484080	-	410	processed_pseudogene	ribosomal protein L22 pseudogene 1 [Source:HGNC Symbol;Acc:HGNC:17998]	-
ENSG00000050165	42.4679	47.5578	33.6516	21.82	53.1984	11.348	42.48	42.6678	86.2107	47.3083	51.9543	32.4462	48.8754	13.2826	15.7935	DKK3	11	11963106	12009769	-	5059	protein_coding	dickkopf WNT signaling pathway inhibitor 3 [Source:HGNC Symbol;Acc:HGNC:2893]	-
ENSG00000049245	50.9543	56.1135	58.5441	52.1449	60.4206	51.6948	62.6819	50.1721	61.349	54.6696	56.4287	54.5085	46.8413	48.4149	49.133	VAMP3	1	7771269	7781432	+	2760	protein_coding	vesicle associated membrane protein 3 [Source:HGNC Symbol;Acc:HGNC:12644]	-
ENSG00000004142	44.5778	44.9869	44.8642	51.802	62.4352	65.1951	57.0862	48.2289	52.3716	48.1893	49.2741	46.9353	45.7428	39.4257	39.4705	POLDIP2	17	28347177	28357522	-	2121	protein_coding	DNA polymerase delta interacting protein 2 [Source:HGNC Symbol;Acc:HGNC:23781]	-
ENSG00000105329	45.5771	55.1652	36.7852	50.0296	88.3198	97.4621	65.1724	60.3509	62.0832	66.5843	78.8291	54.9498	87.6638	50.4259	41.6332	TGFB1	19	41301587	41353911	-	3238	protein_coding	transforming growth factor beta 1 [Source:HGNC Symbol;Acc:HGNC:11766]	-
ENSG00000005243	51.2679	71.7528	60.509	58.0361	46.0548	60.6292	46.4411	92.3119	46.1987	64.5071	73.2954	51.753	73.6865	52.1924	41.8946	COPZ2	17	48026167	48038030	-	1851	protein_coding	coatomer protein complex subunit zeta 2 [Source:HGNC Symbol;Acc:HGNC:19356]	-
ENSG00000162909	45.3408	39.77	43.7682	30.9466	49.3555	58.511	40.7267	43.4205	72.8809	47.4669	44.6711	42.3877	42.0458	45.4988	53.5016	CAPN2	1	223701593	223776018	+	8792	protein_coding	calpain 2 [Source:HGNC Symbol;Acc:HGNC:1479]	-
ENSG00000116871	40.2422	51.6499	43.3701	43.2532	61.7024	66.1838	46.7798	53.1654	52.7447	55.7314	56.8992	50.4444	48.375	40.1793	45.8623	MAP7D1	1	36155579	36180849	+	5271	protein_coding	MAP7 domain containing 1 [Source:HGNC Symbol;Acc:HGNC:25514]	-
ENSG00000203875	14.5319	85.7978	111.614	78.4194	79.6512	9.28516	12.3424	58.3089	35.543	56.3672	46.1635	66.5844	60.4074	75.7787	55.7626	SNHG5	6	85660950	85678748	-	2806	processed_transcript	small nucleolar RNA host gene 5 [Source:HGNC Symbol;Acc:HGNC:21026]	-
ENSG00000086289	37.326	43.2034	53.7277	56.5478	43.9004	49.7979	57.0394	62.0507	63.015	42.0407	37.9943	50.8693	39.7137	31.5283	52.8975	EPDR1	7	37683843	37951941	+	2864	protein_coding	ependymin related 1 [Source:HGNC Symbol;Acc:HGNC:17572]	-
ENSG00000168003	42.7086	52.6568	49.3404	54.7847	47.9303	49.3368	51.0943	46.093	33.3964	85.5467	30.4	58.9727	69.2907	50.1125	60.6507	SLC3A2	11	62856102	62888875	+	5178	protein_coding	solute carrier family 3 member 2 [Source:HGNC Symbol;Acc:HGNC:11026]	-
ENSG00000233913	205.808	119.54	22.2268	14.5781	19.6979	43.7165	16.6176	18.9578	18.3467	164.76	19.9411	132.292	18.1818	14.8024	20.9211	RPL10P9	5	168616352	168616996	+	645	processed_pseudogene	ribosomal protein L10 pseudogene 9 [Source:HGNC Symbol;Acc:HGNC:35579]	-
ENSG00000171603	46.8218	62.6192	45.8914	48.5339	41.9323	48.0984	60.0595	40.1746	49.1693	53.4543	46.3633	52.2983	58.6251	62.5237	67.2742	CLSTN1	1	9729026	9824526	-	5683	protein_coding	calsyntenin 1 [Source:HGNC Symbol;Acc:HGNC:17447]	-
ENSG00000179632	59.3105	57.0187	70.641	46.0605	56.3623	54.9471	50.9381	60.8858	41.6505	61.2819	55.446	59.5435	52.6452	46.3104	52.2131	MAF1	8	144104499	144107611	+	2377	protein_coding	MAF1 homolog, negative regulator of RNA polymerase III [Source:HGNC Symbol;Acc:HGNC:24966]	-
ENSG00000213553	60.4739	56.6231	71.8818	43.8357	49.6433	51.4879	50.6995	49.3564	47.4729	67.1132	46.9902	61.806	64.623	58.9872	69.4677	RPLP0P6	2	38481851	38482804	+	954	processed_pseudogene	ribosomal protein lateral stalk subunit P0 pseudogene 6 [Source:HGNC Symbol;Acc:HGNC:36404]	-
ENSG00000087074	42.5816	58.365	48.4365	49.2794	85.5258	51.672	66.6256	54.2408	58.2235	57.5993	38.7481	53.8837	54.0865	37.0288	45.8094	PPP1R15A	19	48872392	48876057	+	3093	protein_coding	protein phosphatase 1 regulatory subunit 15A [Source:HGNC Symbol;Acc:HGNC:14375]	-
ENSG00000161013	46.889	41.1517	64.5502	41.1541	57.3723	69.2741	48.8818	61.6013	42.9553	39.37	51.3381	45.6837	37.5664	34.5217	43.6939	MGAT4B	5	179797597	179806952	-	5495	protein_coding	alpha-1,3-mannosyl-glycoprotein 4-beta-N-acetylglucosaminyltransferase B [Source:HGNC Symbol;Acc:HGNC:7048]	-
ENSG00000143870	40.3044	42.4557	41.9787	58.5771	62.794	74.5186	65.2481	53.7032	70.8206	48.7402	67.8046	45.9775	53.4137	38.6898	40.9683	PDIA6	2	10783391	10837977	-	4101	protein_coding	protein disulfide isomerase family A member 6 [Source:HGNC Symbol;Acc:HGNC:30168]	-
ENSG00000174903	43.1553	44.9606	48.0078	47.8559	68.1144	68.7296	56.9742	61.4484	60.9029	45.9074	56.8459	44.6452	45.572	42.3504	40.0979	RAB1B	11	66268533	66277492	+	2007	protein_coding	RAB1B, member RAS oncogene family [Source:HGNC Symbol;Acc:HGNC:18370]	-
ENSG00000187498	26.8833	35.5769	26.1708	33.5141	42.7388	3.40937	51.4601	31.2676	36.8127	28.3308	22.5919	48.7597	32.1098	31.6195	46.0692	COL4A1	13	110148963	110307233	-	14738	protein_coding	collagen type IV alpha 1 chain [Source:HGNC Symbol;Acc:HGNC:2202]	-
ENSG00000113721	90.4201	79.0158	98.6117	41.4917	33.9383	23.9342	42.1863	36.4075	68.2673	95.4221	49.2916	98.1035	80.7062	121.05	155.413	PDGFRB	5	150113837	150155872	-	7137	protein_coding	platelet derived growth factor receptor beta [Source:HGNC Symbol;Acc:HGNC:8804]	-
ENSG00000104852	48.5896	44.8597	52.6949	45.2638	49.67	51.9516	46.8008	68.0201	32.5936	34.5555	49.8176	46.2674	41.8989	40.2743	36.5893	SNRNP70	19	49085419	49108605	+	4684	protein_coding	small nuclear ribonucleoprotein U1 subunit 70 [Source:HGNC Symbol;Acc:HGNC:11150]	-
ENSG00000122566	47.0369	45.1327	40.3193	51.4745	68.4915	52.3839	45.2534	44.4345	56.4229	36.833	48.3396	45.2974	42.6605	35.9417	35.1296	HNRNPA2B1	7	26173057	26201529	-	9267	protein_coding	heterogeneous nuclear ribonucleoprotein A2/B1 [Source:HGNC Symbol;Acc:HGNC:5033]	-
ENSG00000159069	52.8402	52.9401	73.2905	50.8837	54.2201	66.3656	49.9524	66.5169	48.9077	44.0146	62.3715	58.0054	43.9546	42.67	44.7435	FBXW5	9	136940435	136944696	-	3252	protein_coding	F-box and WD repeat domain containing 5 [Source:HGNC Symbol;Acc:HGNC:13613]	-
ENSG00000151414	21.5337	43.144	36.6466	56.0315	30.3948	43.7788	68.3649	40.6267	63.5783	100.278	44.5538	46.3351	102.103	82.9027	60.0885	NEK7	1	198156963	198322420	+	5485	protein_coding	NIMA related kinase 7 [Source:HGNC Symbol;Acc:HGNC:13386]	-
ENSG00000004059	54.909	47.5432	60.6284	47.3875	59.5574	54.5557	37.5099	52.2102	44.924	52.5987	52.2627	60.1459	51.9556	36.5852	49.8452	ARF5	7	127588345	127591705	+	1871	protein_coding	ADP ribosylation factor 5 [Source:HGNC Symbol;Acc:HGNC:658]	-
ENSG00000178741	45.2469	40.9015	43.2239	41.6271	64.3214	72.9808	56.3805	55.5208	46.9724	34.948	52.9005	48.1582	40.0544	30.908	33.2207	COX5A	15	74919791	74938168	-	1411	protein_coding	cytochrome c oxidase subunit 5A [Source:HGNC Symbol;Acc:HGNC:2267]	-
ENSG00000128185	53.9049	45.2094	49.2784	44.7959	62.2697	56.5409	45.5533	56.1034	41.4398	42.6396	58.2461	48.9135	49.0155	33.4793	41.6191	DGCR6L	22	20314276	20320080	-	1154	protein_coding	DiGeorge syndrome critical region gene 6 like [Source:HGNC Symbol;Acc:HGNC:18551]	-
ENSG00000112096	31.6803	54.6152	33.7734	46.0803	61.9416	15.2808	54.4817	33.05	15.5103	19.9664	17.2382	16.7271	6.52218	11.926	25.0781	SOD2	6	159669057	159745186	-	16493	protein_coding	superoxide dismutase 2 [Source:HGNC Symbol;Acc:HGNC:11180]	-
ENSG00000185043	41.9227	47.9888	54.9866	48.4192	60.2329	77.7337	60.7768	59.3572	42.2138	37.2617	66.3558	44.3985	48.985	31.5785	37.1212	CIB1	15	90229975	90234047	-	1472	protein_coding	calcium and integrin binding 1 [Source:HGNC Symbol;Acc:HGNC:16920]	-
ENSG00000132475	48.3932	61.3437	48.0096	55.5698	66.4216	62.4897	46.6258	45.2615	65.4177	51.9143	47.6833	67.9646	51.589	48.4624	43.4334	H3F3B	17	75776434	75785893	-	6134	protein_coding	H3 histone family member 3B [Source:HGNC Symbol;Acc:HGNC:4765]	-
ENSG00000163466	39.0455	43.6539	42.8938	45.579	58.3002	66.054	55.5438	47.4407	55.5701	43.3684	59.0318	47.9836	50.6285	36.2942	41.7166	ARPC2	2	218217094	218254356	+	6562	protein_coding	actin related protein 2/3 complex subunit 2 [Source:HGNC Symbol;Acc:HGNC:705]	-
ENSG00000243566	0.018649	0.250712	0.224566	0.242118	0.0513588	0.169607	0.202486	0.222984	0.0366151	0.872386	0.101158	0.270323	0.0354115	0.182507	0.150187	UPK3B	7	76510428	76516521	+	2660	protein_coding	uroplakin 3B [Source:HGNC Symbol;Acc:HGNC:21444]	-
ENSG00000101000	42.3818	75.7999	40.8914	61.4161	24.1921	69.8943	51.2888	71.9632	26.5887	19.9329	80.5017	40.7015	29.8524	29.4115	33.37	PROCR	20	35172073	35216240	+	1696	protein_coding	protein C receptor [Source:HGNC Symbol;Acc:HGNC:9452]	-
ENSG00000130508	32.4642	37.5461	44.5899	48.3097	47.1603	46.4149	68.0908	46.2542	61.2911	63.3607	46.6258	40.111	69.6607	63.7832	55.4493	PXDN	2	1631887	1744852	-	11257	protein_coding	peroxidasin [Source:HGNC Symbol;Acc:HGNC:14966]	-
ENSG00000112695	35.5658	40.0094	35.3683	40.5453	59.2091	66.5464	54.9821	54.8366	45.0242	32.242	59.3879	42.1509	48.396	26.795	28.684	COX7A2	6	75237675	75250323	-	1922	protein_coding	cytochrome c oxidase subunit 7A2 [Source:HGNC Symbol;Acc:HGNC:2288]	-
ENSG00000168894	33.8299	44.9502	40.4922	40.3313	57.3333	57.3188	51.7862	58.1918	36.2441	34.6266	46.361	40.2097	38.1797	26.4951	28.1249	RNF181	2	85595725	85597613	+	1220	protein_coding	ring finger protein 181 [Source:HGNC Symbol;Acc:HGNC:28037]	-
ENSG00000176101	39.4167	43.2772	45.9496	43.0807	61.7825	72.6023	45.8025	52.4525	42.8526	37.8941	48.8573	50.6185	45.3456	29.2731	36.4714	SSNA1	9	137188647	137190370	+	1183	protein_coding	SS nuclear autoantigen 1 [Source:HGNC Symbol;Acc:HGNC:11321]	-
ENSG00000151176	63.7243	58.1655	66.4234	48.2658	42.5513	52.8884	55.6122	51.6892	51.1607	57.1413	51.6059	49.2588	52.7114	59.799	65.9922	PLBD2	12	113358566	113391625	+	5260	protein_coding	phospholipase B domain containing 2 [Source:HGNC Symbol;Acc:HGNC:27283]	-
ENSG00000106484	16.5665	36.2114	47.9346	51.0767	4.91098	42.0075	70.8487	126.447	31.2565	7.50281	32.9473	36.673	41.468	49.0464	33.0924	MEST	7	130486171	130506465	+	4794	protein_coding	mesoderm specific transcript [Source:HGNC Symbol;Acc:HGNC:7028]	-
ENSG00000124145	53.5361	45.7632	37.6284	36.1822	49.6511	92.5013	54.8506	60.6251	60.4765	33.646	48.8318	47.8517	37.22	25.6235	23.3749	SDC4	20	45325288	45348424	-	2613	protein_coding	syndecan 4 [Source:HGNC Symbol;Acc:HGNC:10661]	-
ENSG00000086061	48.8068	48.5185	43.6959	46.773	42.2354	47.8009	51.7304	37.1693	48.7159	39.0621	46.9558	43.9865	36.0389	42.5007	45.7544	DNAJA1	9	33025211	33039907	+	2730	protein_coding	DnaJ heat shock protein family (Hsp40) member A1 [Source:HGNC Symbol;Acc:HGNC:5229]	-
ENSG00000066322	39.1785	38.3877	47.2014	40.2981	51.8957	60.0159	49.2206	49.8665	50.0189	45.7133	52.163	47.198	44.6363	34.8077	39.9444	ELOVL1	1	43363397	43368074	-	2507	protein_coding	ELOVL fatty acid elongase 1 [Source:HGNC Symbol;Acc:HGNC:14418]	-
ENSG00000109099	122.076	101.453	86.8208	60.7521	76.4764	32.9404	45.4025	55.4819	59.414	71.0234	57.5406	86.0452	47.989	77.81	121.814	PMP22	17	15229777	15265357	-	3222	protein_coding	peripheral myelin protein 22 [Source:HGNC Symbol;Acc:HGNC:9118]	-
ENSG00000163382	27.3566	28.8212	32.3549	35.0059	33.1465	48.9548	25.5792	33.3048	29.0475	27.8022	33.7428	33.4999	29.4084	21.7452	24.1118	NAXE	1	156591762	156594299	+	1933	protein_coding	NAD(P)HX epimerase [Source:HGNC Symbol;Acc:HGNC:18453]	-
ENSG00000241468	34.43	39.1906	40.4094	43.2941	64.5341	66.4337	47.6109	57.0174	37.8453	27.5869	52.9406	37.5773	36.415	24.1311	25.6771	ATP5MF	7	99448475	99466331	-	2275	protein_coding	ATP synthase membrane subunit f [Source:HGNC Symbol;Acc:HGNC:848]	-
ENSG00000104964	40.6644	44.7636	46.8247	38.7701	47.5839	58.768	53.18	49.0535	42.8613	43.9199	39.9911	38.9223	44.4482	36.378	39.194	AES	19	3052910	3063107	-	5298	protein_coding	amino-terminal enhancer of split [Source:HGNC Symbol;Acc:HGNC:307]	-
ENSG00000119335	48.9912	42.1705	43.2201	54.6381	55.2732	52.4188	45.5996	38.2504	56.2348	61.786	45.8825	56.2571	48.4491	43.4004	52.2267	SET	9	128683424	128696400	+	4355	protein_coding	SET nuclear proto-oncogene [Source:HGNC Symbol;Acc:HGNC:10760]	-
ENSG00000128342	1.31234	9.47406	0.496659	4.24055	14.7893	57.5594	42.8691	18.3814	9.11631	0.478364	10.7659	6.08929	2.76485	0.173279	0.335515	LIF	22	30240447	30246851	-	3969	protein_coding	LIF, interleukin 6 family cytokine [Source:HGNC Symbol;Acc:HGNC:6596]	-
ENSG00000210174	50.3695	37.8827	55.1395	49.541	54.6458	75.4816	36.4599	54.7512	49.4472	12.9821	55.4717	47.3228	29.7075	23.0286	31.4135	MT-TR	MT	10405	10469	+	65	Mt_tRNA	mitochondrially encoded tRNA arginine [Source:HGNC Symbol;Acc:HGNC:7496]	-
ENSG00000197858	43.2765	44.6595	58.4002	42.883	60.1973	57.7403	43.4285	59.7131	46.1499	50.6901	59.7112	49.1768	49.3455	37.5589	40.0014	GPAA1	8	144082590	144086216	+	3268	protein_coding	glycosylphosphatidylinositol anchor attachment 1 [Source:HGNC Symbol;Acc:HGNC:4446]	-
ENSG00000116016	44.2462	35.6329	81.912	47.6043	37.9796	44.0913	95.8688	51.6995	48.4646	57.5138	29.4948	33.7877	43.4015	59.8136	54.8505	EPAS1	2	46293667	46386703	+	7302	protein_coding	endothelial PAS domain protein 1 [Source:HGNC Symbol;Acc:HGNC:3374]	Others
ENSG00000106397	37.9286	45.4649	48.0425	50.3098	63.1721	68.5264	58.781	66.2627	56.8645	63.4532	63.799	47.2597	53.4921	38.2014	35.8568	PLOD3	7	101205977	101218420	-	5671	protein_coding	procollagen-lysine,2-oxoglutarate 5-dioxygenase 3 [Source:HGNC Symbol;Acc:HGNC:9083]	-
ENSG00000167157	66.4823	97.7078	77.9601	111.089	98.475	90.162	55.8332	79.7324	81.3491	65.5726	81.3601	71.8207	84.962	65.7597	50.517	PRRX2	9	129665641	129722674	+	1311	protein_coding	paired related homeobox 2 [Source:HGNC Symbol;Acc:HGNC:21338]	Homeobox
ENSG00000075415	48.1453	45.5445	52.3348	45.0833	51.8703	59.5512	50.5372	39.8099	46.3168	54.6131	49.5389	59.6073	50.8403	43.4935	48.7546	SLC25A3	12	98593591	98606379	+	8896	protein_coding	solute carrier family 25 member 3 [Source:HGNC Symbol;Acc:HGNC:10989]	-
ENSG00000164032	34.8084	34.2145	29.569	44.1101	70.8284	64.3771	42.5884	35.8391	63.9439	33.3201	46.2447	33.6859	34.6839	28.6861	29.5474	H2AFZ	4	99948086	99950388	-	2303	protein_coding	H2A histone family member Z [Source:HGNC Symbol;Acc:HGNC:4741]	-
ENSG00000138623	25.978	40.8911	18.5334	59.3528	85.6237	41.9247	66.1642	85.969	123.552	27.4385	127.416	52.3106	41.0242	28.1273	19.6828	SEMA7A	15	74409289	74433958	-	3800	protein_coding	semaphorin 7A (John Milton Hagen blood group) [Source:HGNC Symbol;Acc:HGNC:10741]	-
ENSG00000162591	29.5354	24.8517	72.2856	37.6959	14.1357	70.4708	44.6866	35.605	30.2538	88.9209	23.5478	73.4542	89.5645	57.9104	85.208	MEGF6	1	3489920	3611495	-	7039	protein_coding	multiple EGF like domains 6 [Source:HGNC Symbol;Acc:HGNC:3232]	-
ENSG00000174307	51.7404	54.8634	51.4539	44.3585	60.1226	78.2655	54.256	53.841	44.5545	53.8489	60.3671	48.388	56.2076	40.3525	45.7324	PHLDA3	1	201464383	201469237	-	3138	protein_coding	pleckstrin homology like domain family A member 3 [Source:HGNC Symbol;Acc:HGNC:8934]	-
ENSG00000126934	71.0841	63.1937	62.0162	68.6346	63.6369	68.888	50.3328	99.565	42.7084	43.896	52.7572	67.2841	42.8967	41.4446	51.603	MAP2K2	19	4090321	4124129	-	5236	protein_coding	mitogen-activated protein kinase kinase 2 [Source:HGNC Symbol;Acc:HGNC:6842]	-
ENSG00000092010	52.8373	62.6482	74.9616	52.6268	47.6092	51.8663	45.091	54.8741	38.1163	45.5735	38.6169	57.7347	34.3247	41.7731	46.7813	PSME1	14	24136158	24138967	+	1781	protein_coding	proteasome activator subunit 1 [Source:HGNC Symbol;Acc:HGNC:9568]	-
ENSG00000124562	37.1367	40.6942	37.4685	45.7598	67.9685	71.9833	52.6802	53.7365	43.7405	37.8305	51.793	48.8007	41.8233	27.8469	31.0407	SNRPC	6	34757406	34773794	+	1277	protein_coding	small nuclear ribonucleoprotein polypeptide C [Source:HGNC Symbol;Acc:HGNC:11157]	-
ENSG00000242372	35.4027	38.9386	41.0194	44.673	66.0596	68.7727	52.5733	58.7459	41.8606	35.6987	58.8312	44.7729	40.3691	25.97	28.3314	EIF6	20	35278911	35284985	-	1631	protein_coding	eukaryotic translation initiation factor 6 [Source:HGNC Symbol;Acc:HGNC:6159]	-
ENSG00000105887	48.2791	44.5864	50.0979	53.0922	47.0099	45.0108	53.533	43.1241	71.6603	54.5559	53.6876	46.1807	49.8171	60.6674	58.7341	MTPN	7	135926761	135977353	-	3775	protein_coding	myotrophin [Source:HGNC Symbol;Acc:HGNC:15667]	-
ENSG00000164932	69.1304	66.493	79.0742	56.2321	36.6921	76.9706	106.57	34.8617	112.779	108.835	94.5414	27.869	113.421	55.9682	73.0313	CTHRC1	8	103371515	103382997	+	1776	protein_coding	collagen triple helix repeat containing 1 [Source:HGNC Symbol;Acc:HGNC:18831]	-
ENSG00000178860	13.147	54.0187	20.6654	44.2563	29.8487	25.1946	64.2867	36.9672	20.2352	98.7652	28.7035	44.0125	58.0191	52.0582	69.7655	MSC	8	71841549	71844468	-	2113	protein_coding	musculin [Source:HGNC Symbol;Acc:HGNC:7321]	bHLH
ENSG00000133026	13.8893	17.0619	10.2684	23.2998	11.0573	12.2539	34.722	15.4433	26.8539	33.9053	18.0063	32.9921	33.0638	51.1184	47.029	MYH10	17	8474205	8630761	-	9011	protein_coding	myosin heavy chain 10 [Source:HGNC Symbol;Acc:HGNC:7568]	-
ENSG00000256393	38.7947	47.3534	34.4622	138.715	35.0294	31.8122	67.6717	35.6819	46.2007	35.1598	182.836	20.486	28.983	16.5972	25.0397	RPL41P5	12	93083598	93083675	-	78	processed_pseudogene	ribosomal protein L41 pseudogene 5 [Source:HGNC Symbol;Acc:HGNC:10355]	-
ENSG00000143384	47.0414	54.3862	44.1415	44.0848	46.5904	56.2911	52.974	44.0707	61.9003	51.7382	35.274	48.8494	48.9075	52.1546	49.7201	MCL1	1	150574551	150579738	-	4371	protein_coding	MCL1, BCL2 family apoptosis regulator [Source:HGNC Symbol;Acc:HGNC:6943]	-
ENSG00000090339	17.5215	23.6703	23.8874	34.8837	13.8114	17.6517	31.4505	29.9536	7.93676	13.3059	13.0401	20.6099	19.9776	12.2371	18.5771	ICAM1	19	10270835	10286615	+	3706	protein_coding	intercellular adhesion molecule 1 [Source:HGNC Symbol;Acc:HGNC:5344]	-
ENSG00000089327	48.7942	44.1694	50.1546	39.6505	73.9444	79.6077	48.6964	61.6629	41.7342	55.3476	62.2847	54.3092	58.8362	32.5078	33.043	FXYD5	19	35154730	35169883	+	2993	protein_coding	FXYD domain containing ion transport regulator 5 [Source:HGNC Symbol;Acc:HGNC:4029]	-
ENSG00000130724	50.3752	45.6371	49.9985	44.8918	60.1044	64.5793	42.7297	49.7835	40.4864	42.0134	49.5187	51.6	45.1506	33.6719	35.1523	CHMP2A	19	58551566	58555124	-	2129	protein_coding	charged multivesicular body protein 2A [Source:HGNC Symbol;Acc:HGNC:30216]	-
ENSG00000198053	39.779	32.1989	20.8151	31.6256	32.5722	24.4583	49.2169	22.1288	27.7314	54.9667	26.6637	28.6524	44.1979	39.6574	47.8483	SIRPA	20	1894167	1940592	+	5068	protein_coding	signal regulatory protein alpha [Source:HGNC Symbol;Acc:HGNC:9662]	-
ENSG00000172301	46.2807	40.1225	42.3815	45.3342	57.2725	89.0021	51.2283	58.4344	62.0968	38.3026	73.3955	44.467	38.4475	27.8274	36.7632	COPRS	17	31851864	31859337	-	1432	protein_coding	coordinator of PRMT5 and differentiation stimulator [Source:HGNC Symbol;Acc:HGNC:28848]	-
ENSG00000072506	39.4181	40.2115	37.3408	42.0499	44.1496	59.3784	46.4221	50.9047	35.7265	37.4144	51.8853	46.2893	38.7761	28.6999	33.2417	HSD17B10	X	53431258	53434373	-	1115	protein_coding	hydroxysteroid 17-beta dehydrogenase 10 [Source:HGNC Symbol;Acc:HGNC:4800]	-
ENSG00000135677	56.2768	49.3811	52.4721	43.612	37.1103	37.3868	41.9644	41.9594	55.9284	60.2176	45.4061	43.2789	41.3188	61.2243	80.8658	GNS	12	64713445	64759447	-	6284	protein_coding	glucosamine (N-acetyl)-6-sulfatase [Source:HGNC Symbol;Acc:HGNC:4422]	-
ENSG00000245532	67.9219	67.2187	56.4837	45.6606	72.9867	35.8152	43.1372	59.8667	21.9459	37.4902	48.8212	69.266	64.8465	44.7559	42.9341	NEAT1	11	65422774	65445540	+	22767	lincRNA	nuclear paraspeckle assembly transcript 1 [Source:HGNC Symbol;Acc:HGNC:30815]	-
ENSG00000149923	41.6773	43.569	45.3362	49.657	63.377	62.8918	52.7776	55.0048	45.0288	42.728	50.3712	47.6773	40.7752	32.7167	33.5269	PPP4C	16	30075978	30085377	+	2734	protein_coding	protein phosphatase 4 catalytic subunit [Source:HGNC Symbol;Acc:HGNC:9319]	-
ENSG00000155254	51.9259	60.2568	57.1888	53.2406	50.565	48.8005	47.5968	45.0049	61.4671	60.8247	59.5176	58.6389	57.1886	60.3063	66.9442	MARVELD1	10	97713173	97718152	+	3379	protein_coding	MARVEL domain containing 1 [Source:HGNC Symbol;Acc:HGNC:28674]	-
ENSG00000063046	75.0229	53.5615	62.6697	46.4425	49.5763	36.8224	39.7167	39.5831	55.5678	67.9884	43.9914	58.3552	41.5033	73.144	89.8967	EIF4B	12	53006158	53042209	+	6146	protein_coding	eukaryotic translation initiation factor 4B [Source:HGNC Symbol;Acc:HGNC:3285]	-
ENSG00000197894	52.9297	53.1234	55.5484	55.9856	52.1265	47.5979	41.6301	44.8477	45.7557	56.2947	39.6043	55.6034	48.2588	48.2042	55.0889	ADH5	4	99070978	99088801	-	4866	protein_coding	alcohol dehydrogenase 5 (class III), chi polypeptide [Source:HGNC Symbol;Acc:HGNC:253]	-
ENSG00000133048	105.253	49.3126	5.9419	10.6457	2.04441	14.0158	146.554	127.52	9.07373	17.9203	97.9834	152.594	14.7179	5.53179	72.5092	CHI3L1	1	203178931	203186749	-	3408	protein_coding	chitinase 3 like 1 [Source:HGNC Symbol;Acc:HGNC:1932]	-
ENSG00000138119	62.305	60.9988	81.4484	52.5787	57.9264	41.532	51.1023	39.8588	87.4703	56.6113	59.2908	69.5892	51.2717	65.6372	37.8191	MYOF	10	93306429	93482317	-	8473	protein_coding	myoferlin [Source:HGNC Symbol;Acc:HGNC:3656]	-
ENSG00000071859	44.1568	47.9622	47.0057	46.5651	66.8437	72.7831	45.9509	58.921	45.8145	46.4734	51.1114	53.2066	41.5931	33.2691	39.9446	FAM50A	X	154444126	154450654	+	2567	protein_coding	family with sequence similarity 50 member A [Source:HGNC Symbol;Acc:HGNC:18786]	-
ENSG00000123143	53.1281	44.2272	68.7867	38.8713	54.1297	77.4534	42.6352	40.0589	44.543	56.8961	35.776	48.1351	49.9706	38.5497	46.7882	PKN1	19	14433053	14471867	+	4606	protein_coding	protein kinase N1 [Source:HGNC Symbol;Acc:HGNC:9405]	-
ENSG00000179091	37.2487	40.0266	41.6478	42.7399	61.3555	63.7612	45.8706	49.045	45.2953	31.6438	49.8921	44.7415	37.9402	26.4242	30.5663	CYC1	8	144095027	144097525	+	1975	protein_coding	cytochrome c1 [Source:HGNC Symbol;Acc:HGNC:2579]	-
ENSG00000102172	29.3504	28.761	31.6925	36.9922	76.4029	75.2707	35.9573	38.085	46.3533	32.0589	45.6687	31.5883	29.2178	19.3101	21.5367	SMS	X	21940573	21994835	+	2160	protein_coding	spermine synthase [Source:HGNC Symbol;Acc:HGNC:11123]	-
ENSG00000143612	55.5702	51.8759	59.287	53.1629	53.9124	48.7906	54.3857	57.622	50.6314	61.0753	50.6514	53.9071	47.2031	51.062	53.8981	C1orf43	1	154206696	154220637	-	2670	protein_coding	chromosome 1 open reading frame 43 [Source:HGNC Symbol;Acc:HGNC:29876]	-
ENSG00000152952	7.13018	19.0813	14.7344	15.2796	22.644	58.0612	77.1217	32.8321	28.801	21.9346	28.0904	12.7743	34.168	17.6881	22.1304	PLOD2	3	146069440	146163653	-	7646	protein_coding	procollagen-lysine,2-oxoglutarate 5-dioxygenase 2 [Source:HGNC Symbol;Acc:HGNC:9082]	-
ENSG00000095739	11.2547	24.1423	8.36386	31.4317	11.6699	17.3277	46.5059	18.9484	11.5747	53.5602	24.9776	38.9465	36.0862	33.9869	37.2718	BAMBI	10	28677342	28682939	+	2314	protein_coding	BMP and activin membrane bound inhibitor [Source:HGNC Symbol;Acc:HGNC:30251]	-
ENSG00000131236	27.1963	34.7018	35.4585	36.1136	38.84	47.5817	43.4815	24.428	71.0042	40.2946	46.4081	38.9946	43.0346	40.0738	43.6088	CAP1	1	40040233	40072649	+	3814	protein_coding	cyclase associated actin cytoskeleton regulatory protein 1 [Source:HGNC Symbol;Acc:HGNC:20040]	-
ENSG00000099624	42.3748	37.4145	42.2389	37.8787	54.5851	58.224	42.7777	53.21	33.5043	37.996	40.4217	44.2089	39.7292	25.8557	28.2509	ATP5F1D	19	1241746	1244826	+	2250	protein_coding	ATP synthase F1 subunit delta [Source:HGNC Symbol;Acc:HGNC:837]	-
ENSG00000168056	51.7306	55.8477	41.2538	42.0683	21.1506	48.9028	52.6634	61.8153	23.2046	68.7132	54.9394	50.0918	62.3543	67.4758	60.4751	LTBP3	11	65538805	65558930	-	10298	protein_coding	latent transforming growth factor beta binding protein 3 [Source:HGNC Symbol;Acc:HGNC:6716]	-
ENSG00000085063	61.062	58.2184	68.4715	50.6994	50.8886	60.9132	54.1004	77.6937	50.6915	40.4534	79.4873	57.0947	45.1012	45.4823	46.1542	CD59	11	33703010	33736491	-	10358	protein_coding	CD59 molecule (CD59 blood group) [Source:HGNC Symbol;Acc:HGNC:1689]	-
ENSG00000164040	38.7221	45.7327	55.2279	44.5598	33.3612	44.5205	58.8095	50.804	45.961	63.7756	38.4715	61.0184	63.7127	63.8843	64.7406	PGRMC2	4	128269237	128288829	-	4626	protein_coding	progesterone receptor membrane component 2 [Source:HGNC Symbol;Acc:HGNC:16089]	-
ENSG00000163399	48.1648	44.8067	57.4639	51.8999	48.0593	49.3576	45.8276	44.6771	50.2809	48.6213	53.6973	58.9506	34.1506	43.9658	48.4845	ATP1A1	1	116372668	116410261	+	7261	protein_coding	ATPase Na+/K+ transporting subunit alpha 1 [Source:HGNC Symbol;Acc:HGNC:799]	-
ENSG00000166595	36.7179	40.2246	40.251	44.0591	57.4547	64.2473	58.9453	56.0304	40.0507	34.5519	49.1384	39.6118	40.803	27.1847	33.893	CIAO2B	16	66932055	66934423	-	1070	protein_coding	cytosolic iron-sulfur assembly component 2B [Source:HGNC Symbol;Acc:HGNC:24261]	-
ENSG00000220842	49.9144	53.3175	41.9255	39.3798	68.9201	51.4904	55.1993	56.1115	48.698	49.1363	48.802	48.8802	46.0247	37.6916	44.5724	RPL21P16	10	120354701	120355183	-	483	processed_pseudogene	ribosomal protein L21 pseudogene 16 [Source:HGNC Symbol;Acc:HGNC:31396]	-
ENSG00000182087	40.1182	42.3403	45.8345	39.6656	49.5373	59.4022	48.7035	52.0211	31.3741	36.8825	45.6187	45.0416	41.3723	31.9952	35.447	TMEM259	19	1009648	1021179	-	4031	protein_coding	transmembrane protein 259 [Source:HGNC Symbol;Acc:HGNC:17039]	-
ENSG00000147955	46.2857	35.7882	54.7838	43.7176	51.4689	59.1164	44.0504	65.0939	47.5449	34.7515	60.6286	50.6442	39.9984	31.8524	38.6682	SIGMAR1	9	34634722	34637809	-	2196	protein_coding	sigma non-opioid intracellular receptor 1 [Source:HGNC Symbol;Acc:HGNC:8157]	-
ENSG00000005884	6.00721	2.62726	5.87472	4.37591	15.5913	13.4743	9.96778	15.7378	12.5745	4.19679	12.452	13.2575	4.46372	1.63028	2.93448	ITGA3	17	50055968	50090481	+	9802	protein_coding	integrin subunit alpha 3 [Source:HGNC Symbol;Acc:HGNC:6139]	-
ENSG00000130725	35.7891	39.3362	41.1062	41.2707	54.79	61.5686	55.8026	48.9402	38.3254	36.0911	46.5856	37.5042	40.8468	29.2094	29.6247	UBE2M	19	58555712	58558960	-	1831	protein_coding	ubiquitin conjugating enzyme E2 M [Source:HGNC Symbol;Acc:HGNC:12491]	-
ENSG00000173486	34.9836	41.4735	39.4144	40.2387	49.9277	58.5336	46.0567	68.4957	32.7985	27.5178	54.753	35.6002	34.0928	23.2469	23.9886	FKBP2	11	64241003	64244132	+	1608	protein_coding	FK506 binding protein 2 [Source:HGNC Symbol;Acc:HGNC:3718]	-
ENSG00000127528	25.5652	53.7654	35.6098	40.9143	37.1436	37.1956	36.9929	32.4446	36.8976	48.924	13.574	89.6351	63.7144	21.6913	24.262	KLF2	19	16324817	16327874	+	2018	protein_coding	Kruppel like factor 2 [Source:HGNC Symbol;Acc:HGNC:6347]	zf-C2H2
ENSG00000130202	22.0428	21.7273	27.5796	30.8238	30.5168	36.8587	36.0512	35.8968	23.7967	23.5055	28.5955	29.1266	25.9431	18.7757	23.0295	NECTIN2	19	44846175	44889228	+	3747	protein_coding	nectin cell adhesion molecule 2 [Source:HGNC Symbol;Acc:HGNC:9707]	-
ENSG00000165629	36.7462	35.5965	39.1638	38.2101	50.3347	59.9583	39.7822	42.7229	43.3383	29.3628	46.1345	38.694	37.4997	26.4371	28.3774	ATP5F1C	10	7788129	7807815	+	2326	protein_coding	ATP synthase F1 subunit gamma [Source:HGNC Symbol;Acc:HGNC:833]	-
ENSG00000115419	23.049	40.7337	32.9461	42.6122	38.4018	44.7103	43.2884	33.5544	39.2726	53.9043	29.2053	42.9153	61.1206	60.8543	56.3677	GLS	2	190880827	190965552	+	9827	protein_coding	glutaminase [Source:HGNC Symbol;Acc:HGNC:4331]	-
ENSG00000130741	55.4928	49.1867	44.5084	54.4114	43.4921	39.0634	46.3684	37.2682	48.151	59.2106	33.3559	53.6281	46.0392	62.6527	60.9832	EIF2S3	X	24054716	24077971	+	3472	protein_coding	eukaryotic translation initiation factor 2 subunit gamma [Source:HGNC Symbol;Acc:HGNC:3267]	-
ENSG00000214253	49.551	45.0979	48.8525	40.0413	64.7175	52.7184	36.2775	59.5044	39.0127	38.4015	54.2956	45.7786	34.9491	32.2068	28.6857	FIS1	7	101239458	101252316	-	1795	protein_coding	fission, mitochondrial 1 [Source:HGNC Symbol;Acc:HGNC:21689]	-
ENSG00000180992	35.6917	39.5311	51.9485	35.6379	57.1245	66.3912	43.0777	47.7669	36.5108	29.0921	44.3322	39.8645	33.8865	24.2143	26.7072	MRPL14	6	44113454	44127457	-	959	protein_coding	mitochondrial ribosomal protein L14 [Source:HGNC Symbol;Acc:HGNC:14279]	-
ENSG00000142657	63.3041	55.0527	69.3412	64.2007	45.9988	83.8879	67.39	51.9023	30.3419	38.6035	55.6303	52.3793	30.1067	38.8189	55.1939	PGD	1	10398592	10420144	+	2966	protein_coding	phosphogluconate dehydrogenase [Source:HGNC Symbol;Acc:HGNC:8891]	-
ENSG00000123091	39.6278	44.7433	55.3529	45.3835	42.1542	37.9334	50.9111	45.9037	56.4816	49.3949	51.506	47.9578	54.0367	54.4246	56.0474	RNF11	1	51236271	51273455	+	3122	protein_coding	ring finger protein 11 [Source:HGNC Symbol;Acc:HGNC:10056]	-
ENSG00000141985	47.789	48.0977	48.0632	43.4832	55.7086	63.1279	43.7759	51.4205	49.0284	43.122	52.925	53.2709	50.9955	39.0614	39.6305	SH3GL1	19	4360370	4400547	-	3685	protein_coding	SH3 domain containing GRB2 like 1, endophilin A2 [Source:HGNC Symbol;Acc:HGNC:10830]	-
ENSG00000008441	55.9193	69.9569	62.9383	47.9159	45.1985	44.3136	33.1184	40.978	64.7169	77.327	40.7163	63.2306	58.7483	74.6266	69.4989	NFIX	19	12995608	13098796	+	6302	protein_coding	nuclear factor I X [Source:HGNC Symbol;Acc:HGNC:7788]	CTF/NFI
ENSG00000103257	19.4139	35.5475	36.4324	51.8394	29.4151	31.935	54.6898	31.4718	45.6191	66.5331	22.0821	44.3761	72.0306	49.2033	45.296	SLC7A5	16	87830023	87869488	-	4745	protein_coding	solute carrier family 7 member 5 [Source:HGNC Symbol;Acc:HGNC:11063]	-
ENSG00000110958	44.8777	46.3794	42.0022	51.8789	53.1613	50.8527	51.5159	38.4848	54.5865	45.7729	47.1344	44.1905	45.7255	43.2527	47.9538	PTGES3	12	56663341	56688408	-	3399	protein_coding	prostaglandin E synthase 3 [Source:HGNC Symbol;Acc:HGNC:16049]	-
ENSG00000067057	17.4381	32.5661	18.244	31.2783	51.9979	95.658	59.9423	32.3137	63.5008	22.5529	37.3239	28.9035	28.5058	18.8141	17.0175	PFKP	10	3066333	3137712	+	4836	protein_coding	phosphofructokinase, platelet [Source:HGNC Symbol;Acc:HGNC:8878]	-
ENSG00000100600	33.0157	55.6809	69.4477	52.8793	45.1527	38.9799	64.7743	61.4588	44.0268	47.532	66.9834	54.0253	72.4639	54.5876	53.4621	LGMN	14	92703807	92748702	-	3899	protein_coding	legumain [Source:HGNC Symbol;Acc:HGNC:9472]	-
ENSG00000156261	34.7586	39.1694	32.8263	41.8689	48.8094	53.3729	47.6545	39.3167	50.3451	33.4181	43.0559	43.7859	39.1749	30.2358	33.4143	CCT8	21	29055805	29073797	-	3341	protein_coding	chaperonin containing TCP1 subunit 8 [Source:HGNC Symbol;Acc:HGNC:1623]	-
ENSG00000185885	49.5604	102.789	86.1172	125.308	34.1958	25.8474	84.4324	28.7275	27.5505	25.2955	21.327	58.2572	13.3006	38.5452	43.5666	IFITM1	11	313506	315272	+	1080	protein_coding	interferon induced transmembrane protein 1 [Source:HGNC Symbol;Acc:HGNC:5412]	-
ENSG00000197157	36.5255	39.9268	47.567	45.3598	46.526	51.2147	47.9364	48.2091	45.0944	41.072	45.313	47.5624	41.9311	39.9764	39.7927	SND1	7	127652180	128092609	+	6500	protein_coding	staphylococcal nuclease and tudor domain containing 1 [Source:HGNC Symbol;Acc:HGNC:30646]	-
ENSG00000057608	53.6407	49.4297	44.1825	52.1231	49.0272	60.4914	48.8797	43.0579	58.9738	54.152	50.6267	43.9198	51.897	50.0555	46.9201	GDI2	10	5765223	5842132	-	4033	protein_coding	GDP dissociation inhibitor 2 [Source:HGNC Symbol;Acc:HGNC:4227]	-
ENSG00000001036	40.2108	46.0649	56.3125	45.7795	46.0273	70.0638	55.1918	43.3063	45.4376	50.0772	61.5038	45.9121	46.0518	39.3693	41.7345	FUCA2	6	143494811	143511690	-	2793	protein_coding	alpha-L-fucosidase 2 [Source:HGNC Symbol;Acc:HGNC:4008]	-
ENSG00000174851	35.0384	40.5851	50.8877	44.1856	44.6351	64.9367	47.0433	64.6657	45.2255	42.6813	51.3862	46.3023	48.8063	34.5153	34.8741	YIF1A	11	66284580	66289170	-	2370	protein_coding	Yip1 interacting factor homolog A, membrane trafficking protein [Source:HGNC Symbol;Acc:HGNC:16688]	-
ENSG00000181104	13.0787	24.6657	57.9569	37.0116	15.1533	56.3804	25.3807	31.0382	52.0516	45.7613	60.0631	39.4074	25.5641	45.729	45.9279	F2R	5	76716043	76735781	+	4066	protein_coding	coagulation factor II thrombin receptor [Source:HGNC Symbol;Acc:HGNC:3537]	-
ENSG00000169813	77.3755	55.6678	56.0436	57.2166	52.5796	46.7901	36.2772	34.756	58.9676	57.2954	43.3935	55.6051	41.7983	50.4545	60.2173	HNRNPF	10	43385617	43409166	-	3253	protein_coding	heterogeneous nuclear ribonucleoprotein F [Source:HGNC Symbol;Acc:HGNC:5039]	-
ENSG00000185650	67.6607	54.6797	48.8989	23.5064	36.104	40.6673	26.2521	20.6378	88.3643	78.2612	32.1539	49.4934	44.1765	54.7955	82.1017	ZFP36L1	14	68787660	68796253	-	5160	protein_coding	ZFP36 ring finger protein like 1 [Source:HGNC Symbol;Acc:HGNC:1107]	Others
ENSG00000126254	37.2385	43.7883	42.9189	46.1275	57.511	53.7101	42.1904	45.8328	38.2564	36.1001	44.1066	46.2315	38.835	29.3606	31.4302	RBM42	19	35629030	35637686	+	2206	protein_coding	RNA binding motif protein 42 [Source:HGNC Symbol;Acc:HGNC:28117]	-
ENSG00000196611	20.4217	44.9717	7.36827	53.0701	227.321	138.953	108.816	189.012	61.7996	3.66768	251.459	20.2983	6.2398	0.34911	2.11803	MMP1	11	102789920	102798160	-	1970	protein_coding	matrix metallopeptidase 1 [Source:HGNC Symbol;Acc:HGNC:7155]	-
ENSG00000091527	38.1674	37.6729	40.9811	38.8947	46.6122	36.3909	42.4402	27.1228	53.8054	45.3728	35.7622	47.0098	36.6684	43.5035	47.133	CDV3	3	133573730	133590261	+	4367	protein_coding	CDV3 homolog [Source:HGNC Symbol;Acc:HGNC:26928]	-
ENSG00000022267	40.4163	65.1317	111.301	99.6961	50.6486	16.9267	29.4948	77.7019	79.9778	55.0526	51.0071	114.721	85.8778	88.8783	42.1533	FHL1	X	136146702	136211359	+	5997	protein_coding	four and a half LIM domains 1 [Source:HGNC Symbol;Acc:HGNC:3702]	-
ENSG00000139112	28.4939	56.2211	38.8581	29.8952	31.1501	19.9574	48.8916	31.8243	27.8768	40.6325	26.2494	36.6823	31.5942	46.8814	45.2577	GABARAPL1	12	10212458	10223130	+	4086	protein_coding	GABA type A receptor associated protein like 1 [Source:HGNC Symbol;Acc:HGNC:4068]	-
ENSG00000116030	36.9755	43.8559	39.0869	49.2251	57.4277	48.7065	46.6681	41.5778	46.5377	40.359	42.7742	40.5754	41.6998	35.5389	40.4708	SUMO1	2	202206180	202238608	-	2164	protein_coding	small ubiquitin-like modifier 1 [Source:HGNC Symbol;Acc:HGNC:12502]	-
ENSG00000218283	42.4244	46.7903	62.329	58.609	41.7237	42.3394	50.2407	37.2746	64.3096	51.9761	45.6906	51.8867	50.3118	52.128	54.0742	MORF4L1P1	1	220253570	220254536	+	967	processed_pseudogene	mortality factor 4 like 1 pseudogene 1 [Source:HGNC Symbol;Acc:HGNC:20400]	-
ENSG00000147123	33.6539	39.7951	40.8621	37.9395	59.3152	54.0876	42.3141	57.6277	35.1327	37.7137	45.1628	42.5114	36.6017	28.7583	33.1819	NDUFB11	X	47142216	47145504	-	1418	protein_coding	NADH:ubiquinone oxidoreductase subunit B11 [Source:HGNC Symbol;Acc:HGNC:20372]	-
ENSG00000135318	60.0572	61.0773	54.8983	51.1381	53.7155	76.959	80.1323	53.5876	65.3175	35.5205	89.2182	41.6486	42.2245	60.5094	35.5853	NT5E	6	85449584	85495791	+	4533	protein_coding	5'-nucleotidase ecto [Source:HGNC Symbol;Acc:HGNC:8021]	-
ENSG00000147224	16.7372	25.9334	20.1316	50.9563	66.2847	43.4083	38.4811	37.2592	62.8637	36.0311	24.887	38.9122	40.6154	27.5925	31.9334	PRPS1	X	107628424	107651026	+	2623	protein_coding	phosphoribosyl pyrophosphate synthetase 1 [Source:HGNC Symbol;Acc:HGNC:9462]	-
ENSG00000185787	42.0795	46.3519	55.1891	44.2202	46.714	44.1887	48.9037	41.5651	53.6463	48.9909	48.7073	51.3424	50.9672	44.5971	46.6269	MORF4L1	15	78810487	78898133	+	6584	protein_coding	mortality factor 4 like 1 [Source:HGNC Symbol;Acc:HGNC:16989]	-
ENSG00000180879	36.4104	36.815	42.6861	37.3698	40.7661	42.8424	47.7593	57.5146	28.7202	33.3099	40.954	37.6327	46.8818	28.9095	28.7124	SSR4	X	153793516	153798505	+	4590	protein_coding	signal sequence receptor subunit 4 [Source:HGNC Symbol;Acc:HGNC:11326]	-
ENSG00000165637	37.5864	35.9115	39.7244	39.4424	48.1638	58.9078	49.079	44.351	40.2056	35.6137	42.0323	40.3434	35.9019	30.8104	29.2365	VDAC2	10	75210154	75231448	+	2827	protein_coding	voltage dependent anion channel 2 [Source:HGNC Symbol;Acc:HGNC:12672]	-
ENSG00000148677	6.86818	21.8522	7.39512	95.1351	17.5341	64.0883	108.811	74.6984	20.7686	10.8731	51.586	21.397	35.3884	22.8138	11.4392	ANKRD1	10	90912096	90921276	-	1979	protein_coding	ankyrin repeat domain 1 [Source:HGNC Symbol;Acc:HGNC:15819]	-
ENSG00000175274	40.2659	42.8905	47.9909	60.2442	13.7017	9.12904	34.0106	68.5974	24.6043	22.654	29.9449	60.1202	19.2429	38.0322	40.4241	TP53I11	11	44885903	44951306	-	7345	protein_coding	tumor protein p53 inducible protein 11 [Source:HGNC Symbol;Acc:HGNC:16842]	-
ENSG00000133872	32.9326	36.7332	37.7586	32.3525	29.714	35.5152	48.1328	47.0451	38.307	41.9624	43.8626	35.2583	41.2062	42.9723	39.3559	SARAF	8	30063012	30083208	-	2990	protein_coding	store-operated calcium entry associated regulatory factor [Source:HGNC Symbol;Acc:HGNC:28789]	-
ENSG00000007520	44.3783	45.3978	50.6998	42.4174	68.4355	76.2661	42.3783	51.8661	42.9389	44.6357	54.0323	46.4397	38.6857	31.4076	36.068	TSR3	16	1349240	1351911	-	1243	protein_coding	TSR3, acp transferase ribosome maturation factor [Source:HGNC Symbol;Acc:HGNC:14175]	-
ENSG00000153904	24.2493	30.0408	45.3893	36.8261	38.3904	38.1106	63.3765	36.8664	59.3481	34.5209	41.0216	46.6466	44.6435	34.9824	29.6086	DDAH1	1	85318481	85578363	-	4568	protein_coding	dimethylarginine dimethylaminohydrolase 1 [Source:HGNC Symbol;Acc:HGNC:2715]	-
ENSG00000165949	13.9357	39.3127	14.0009	68.0322	9.49856	29.1559	48.1594	51.6552	3.4994	7.35074	9.9015	13.2646	4.89485	8.19454	24.0407	IFI27	14	94104836	94116698	+	4147	protein_coding	interferon alpha inducible protein 27 [Source:HGNC Symbol;Acc:HGNC:5397]	-
ENSG00000166482	35.2915	48.8204	39.6102	16.4001	18.7908	10.6656	14.992	13.5691	19.2122	96.7793	26.3578	43.1035	102.467	57.9952	90.778	MFAP4	17	19383442	19387240	-	2152	protein_coding	microfibril associated protein 4 [Source:HGNC Symbol;Acc:HGNC:7035]	-
ENSG00000105677	50.0685	40.7847	49.7169	45.5579	44.4068	62.5241	46.78	50.7743	34.4062	37.8077	52.451	46.9366	35.3474	32.6032	41.0112	TMEM147	19	35545595	35547526	+	1932	protein_coding	transmembrane protein 147 [Source:HGNC Symbol;Acc:HGNC:30414]	-
ENSG00000112078	17.4286	17.9166	48.7527	29.1788	18.5247	22.3082	36.742	40.0461	33.1731	21.4458	26.481	64.996	25.4094	26.3393	44.2463	KCTD20	6	36442767	36491143	+	6239	protein_coding	potassium channel tetramerization domain containing 20 [Source:HGNC Symbol;Acc:HGNC:21052]	-
ENSG00000169583	13.1497	53.1737	31.2122	79.4144	42.5203	58.1192	73.6759	36.5938	26.3557	62.7768	30.6801	48.3989	113.602	64.4128	47.7451	CLIC3	9	136994635	136996803	-	1177	protein_coding	chloride intracellular channel 3 [Source:HGNC Symbol;Acc:HGNC:2064]	-
ENSG00000140105	47.9054	57.359	56.5965	56.0296	25.4406	29.7937	42.1198	41.6217	34.8959	77.0855	25.342	59.1489	68.9644	71.0805	71.086	WARS	14	100333788	100376805	-	6358	protein_coding	tryptophanyl-tRNA synthetase [Source:HGNC Symbol;Acc:HGNC:12729]	-
ENSG00000123240	42.5487	41.3252	53.2007	40.7462	45.9724	44.6391	44.9507	41.8431	43.779	53.8585	41.8021	45.8334	41.1758	42.7076	50.7644	OPTN	10	13099449	13138308	+	5138	protein_coding	optineurin [Source:HGNC Symbol;Acc:HGNC:17142]	-
ENSG00000049860	50.2818	48.485	61.3024	43.749	41.0176	70.2063	48.9077	42.4024	50.8028	45.5578	65.0315	38.0162	30.6453	35.4975	49.2243	HEXB	5	74640023	74722647	+	5067	protein_coding	hexosaminidase subunit beta [Source:HGNC Symbol;Acc:HGNC:4879]	-
ENSG00000115457	0.208124	0.0968525	0.112778	0.387294	0.0668695	0.0118301	0.18078	0.306279	0.153235	0.143825	0.101603	0.0251402	0.069159	0.0933527	0.0186233	IGFBP2	2	216632828	216664436	+	4767	protein_coding	insulin like growth factor binding protein 2 [Source:HGNC Symbol;Acc:HGNC:5471]	-
ENSG00000187837	7.18596	38.7543	27.0759	21.6684	54.8302	53.5833	70.0531	82.5816	24.9559	8.8721	42.4156	18.7916	16.9462	9.51527	8.78092	HIST1H1C	6	26055787	26056428	-	642	protein_coding	histone cluster 1 H1 family member c [Source:HGNC Symbol;Acc:HGNC:4716]	-
ENSG00000106636	33.401	37.4195	35.3541	39.9705	51.5575	60.1214	49.2553	48.4322	50.4978	39.8215	49.2719	39.7215	44.2133	34.9772	39.4313	YKT6	7	44200968	44214294	+	3707	protein_coding	YKT6 v-SNARE homolog [Source:HGNC Symbol;Acc:HGNC:16959]	-
ENSG00000167657	22.9372	33.4481	33.04	31.5756	55.2899	48.0996	42.3878	40.445	35.0313	23.7173	34.8613	35.1527	28.3327	21.1455	23.4638	DAPK3	19	3958453	3971123	-	3549	protein_coding	death associated protein kinase 3 [Source:HGNC Symbol;Acc:HGNC:2676]	-
ENSG00000079257	39.1177	28.4808	13.3847	18.4988	6.44922	78.592	24.2805	31.4285	7.09101	12.5888	17.4615	15.432	12.9956	16.6234	39.1057	LXN	3	158645822	158672693	-	1504	protein_coding	latexin [Source:HGNC Symbol;Acc:HGNC:13347]	-
ENSG00000100219	33.5678	45.7427	48.6083	43.5595	41.8686	43.6553	48.4003	36.6756	39.4023	67.0567	32.3997	51.3859	61.3914	52.5068	52.2314	XBP1	22	28794555	28800597	-	3028	protein_coding	X-box binding protein 1 [Source:HGNC Symbol;Acc:HGNC:12801]	TF_bZIP
ENSG00000137207	35.9739	40.8985	46.2145	40.9948	45.1503	52.8846	51.0561	56.2217	41.6797	38.3153	51.824	39.5291	42.2071	32.929	33.5713	YIPF3	6	43511827	43516990	-	3053	protein_coding	Yip1 domain family member 3 [Source:HGNC Symbol;Acc:HGNC:21023]	-
ENSG00000152661	45.3186	43.7391	30.191	53.616	37.2925	81.1628	55.3919	52.6844	40.9788	39.3886	39.1044	33.5922	37.4653	44.0709	78.5677	GJA1	6	121435577	121449727	+	3413	protein_coding	gap junction protein alpha 1 [Source:HGNC Symbol;Acc:HGNC:4274]	-
ENSG00000182934	36.9994	40.983	44.7686	46.4285	41.9318	46.0411	53.1244	41.6952	44.9116	40.9438	47.2422	43.4949	47.2216	42.6983	39.4352	SRPRA	11	126262919	126269144	-	4167	protein_coding	SRP receptor subunit alpha [Source:HGNC Symbol;Acc:HGNC:11307]	-
ENSG00000136156	58.3868	63.4895	46.7119	49.4525	31.4505	35.7561	45.9123	55.0742	36.7851	38.3109	52.6698	48.0299	40.2654	46.5471	50.8815	ITM2B	13	48232612	48270357	+	10706	protein_coding	integral membrane protein 2B [Source:HGNC Symbol;Acc:HGNC:6174]	-
ENSG00000104765	35.3475	40.9968	37.5438	39.2671	40.7168	32.9436	32.5268	36.8334	42.3098	38.8292	30.2878	38.2783	38.8195	41.6673	49.15	BNIP3L	8	26382898	26505636	+	4307	protein_coding	BCL2 interacting protein 3 like [Source:HGNC Symbol;Acc:HGNC:1085]	-
ENSG00000155115	37.5185	39.8088	32.6384	39.1933	61.9695	61.891	44.8254	52.7243	43.9058	32.5731	56.5394	44.2533	38.7549	23.8867	29.4537	GTF3C6	6	110958560	110967890	+	1067	protein_coding	general transcription factor IIIC subunit 6 [Source:HGNC Symbol;Acc:HGNC:20872]	-
ENSG00000038427	32.3205	61.033	26.9895	38.8421	26.6486	40.7091	66.3577	25.4141	55.7938	76.3838	54.1352	30.6309	107.866	112.635	84.2938	VCAN	5	83471465	83582303	+	14831	protein_coding	versican [Source:HGNC Symbol;Acc:HGNC:2464]	-
ENSG00000189043	29.3927	29.6025	23.4839	30.0525	41.5043	48.8772	47.5451	37.6966	32.5247	24.1007	39.7565	33.4209	35.0448	23.8911	23.6173	NDUFA4	7	10931951	10940256	-	3556	protein_coding	NDUFA4, mitochondrial complex associated [Source:HGNC Symbol;Acc:HGNC:7687]	-
ENSG00000075223	63.8836	95.8224	53.0825	63.9923	23.699	27.3604	47.1758	29.5171	26.035	40.9936	53.8159	40.362	49.0885	116.746	53.1417	SEMA3C	7	80742538	80922359	-	6268	protein_coding	semaphorin 3C [Source:HGNC Symbol;Acc:HGNC:10725]	-
ENSG00000130176	8.36795	11.5144	26.3188	6.43959	9.1171	4.7858	16.8468	8.04421	12.4149	15.1624	3.48582	15.885	20.4246	14.0831	13.561	CNN1	19	11538717	11550323	+	2887	protein_coding	calponin 1 [Source:HGNC Symbol;Acc:HGNC:2155]	-
ENSG00000185641	48.5424	43.8728	46.9228	31.5398	54.4505	51.405	36.3888	57.0019	37.0784	41.9938	41.5522	55.4771	41.1628	33.1888	40.5805	AC034236.1	5	116051917	116052289	-	373	processed_pseudogene	ribosomal protein S25 (RPS25) pseudogene	-
ENSG00000007080	31.4671	35.7861	41.1304	40.6595	59.3642	59.18	39.0331	48.402	36.9929	36.6318	44.6737	40.8141	38.9546	25.4676	30.6709	CCDC124	19	17933016	17943991	+	1660	protein_coding	coiled-coil domain containing 124 [Source:HGNC Symbol;Acc:HGNC:25171]	-
ENSG00000135506	50.4604	57.9291	53.679	42.1215	40.076	33.0249	42.8576	37.5406	43.1113	63.9427	45.0288	50.4738	47.972	49.8241	54.1955	OS9	12	57693955	57721557	+	5169	protein_coding	OS9, endoplasmic reticulum lectin [Source:HGNC Symbol;Acc:HGNC:16994]	-
ENSG00000105669	32.3602	33.1802	35.6544	38.2774	57.5975	53.9899	40.4005	51.5408	31.8858	27.0188	46.9513	37.4	34.6251	21.8334	24.633	COPE	19	18899514	18919397	-	2885	protein_coding	coatomer protein complex subunit epsilon [Source:HGNC Symbol;Acc:HGNC:2234]	-
ENSG00000133142	41.2729	39.6257	46.2836	44.9817	48.269	47.1221	39.1659	52.5659	39.8017	34.5594	48.6865	52.5445	34.3784	34.254	37.6193	TCEAL4	X	103576231	103587736	+	2518	protein_coding	transcription elongation factor A like 4 [Source:HGNC Symbol;Acc:HGNC:26121]	-
ENSG00000103855	60.6787	50.5127	41.2817	50.7913	61.0271	73.4184	48.5548	48.6474	58.8911	47.1821	65.2063	51.6395	42.0323	45.8502	62.6903	CD276	15	73683966	73714518	+	5542	protein_coding	CD276 molecule [Source:HGNC Symbol;Acc:HGNC:19137]	-
ENSG00000149357	47.1956	46.6645	44.0375	46.1967	55.6359	49.3298	49.363	47.1534	42.5626	40.8932	45.0403	46.4188	39.5021	32.0238	35.5364	LAMTOR1	11	72085895	72103387	-	2778	protein_coding	late endosomal/lysosomal adaptor, MAPK and MTOR activator 1 [Source:HGNC Symbol;Acc:HGNC:26068]	-
ENSG00000012660	23.5997	25.939	21.5094	33.1504	16.5528	27.3763	31.1895	23.7643	33.8447	35.146	23.1043	29.0729	32.0034	43.4795	41.5481	ELOVL5	6	53267398	53349179	-	3813	protein_coding	ELOVL fatty acid elongase 5 [Source:HGNC Symbol;Acc:HGNC:21308]	-
ENSG00000210176	53.201	38.6605	22.5087	51.6471	41.5783	53.9424	52.3	52.8997	35.2884	6.87909	59.2754	64.8428	37.5413	33.4199	34.7389	MT-TH	MT	12138	12206	+	69	Mt_tRNA	mitochondrially encoded tRNA histidine [Source:HGNC Symbol;Acc:HGNC:7487]	-
ENSG00000137575	78.2924	59.8459	58.6093	47.0153	58.786	42.5613	38.8797	42.6275	57.5244	52.7949	46.4722	55.85	32.7946	46.1709	68.4409	SDCBP	8	58552924	58582860	+	4778	protein_coding	syndecan binding protein [Source:HGNC Symbol;Acc:HGNC:10662]	-
ENSG00000124702	35.405	36.6643	47.7225	37.6829	36.2907	34.2444	38.2817	39.5922	31.79	43.2836	38.7026	44.9932	39.8659	39.0731	41.2007	KLHDC3	6	43014103	43021298	+	2019	protein_coding	kelch domain containing 3 [Source:HGNC Symbol;Acc:HGNC:20704]	-
ENSG00000173726	44.0322	39.1047	41.0148	39.8081	47.1067	42.6699	48.9799	39.0436	50.8291	47.3942	40.7797	41.1094	44.9964	43.7108	43.5364	TOMM20	1	235109336	235128936	-	3542	protein_coding	translocase of outer mitochondrial membrane 20 [Source:HGNC Symbol;Acc:HGNC:20947]	-
ENSG00000130770	25.6392	29.9728	28.6994	32.5538	46.5001	53.2514	37.8844	58.4218	28.4747	20.4559	50.9618	33.2689	27.708	17.8369	18.6532	ATP5IF1	1	28236109	28246906	+	2225	protein_coding	ATP synthase inhibitory factor subunit 1 [Source:HGNC Symbol;Acc:HGNC:871]	-
ENSG00000229119	44.3934	40.8657	43.9403	33.4752	50.0148	36.8952	44.0018	47.018	26.0823	43.0856	39.2217	56.1977	39.434	29.896	42.4325	AC026403.1	5	166382305	166382599	+	295	processed_pseudogene	60S acidic ribosomal protein (RPLP0) pseudogene	-
ENSG00000033100	36.724	42.3572	43.3697	40.4135	38.878	55.308	55.5648	34.7756	50.192	30.3143	66.9339	39.2638	39.7275	35.1257	31.9218	CHPF2	7	151232489	151238827	+	4205	protein_coding	chondroitin polymerizing factor 2 [Source:HGNC Symbol;Acc:HGNC:29270]	-
ENSG00000157593	38.8159	39.685	44.744	42.1906	45.6345	74.4128	57.1662	56.5353	49.5842	37.3842	64.2921	41.7567	36.5737	30.5429	37.7012	SLC35B2	6	44254096	44257890	-	2363	protein_coding	solute carrier family 35 member B2 [Source:HGNC Symbol;Acc:HGNC:16872]	-
ENSG00000154734	34.8993	30.3672	51.8691	70.2969	32.1791	97.4504	43.8561	65.8518	57.8268	30.8538	73.0015	67.9785	52.5585	42.4031	32.4289	ADAMTS1	21	26835747	26845409	-	7063	protein_coding	ADAM metallopeptidase with thrombospondin type 1 motif 1 [Source:HGNC Symbol;Acc:HGNC:217]	-
ENSG00000108784	55.0557	55.9957	59.2374	49.8247	35.6695	47.8713	44.8963	50.5774	39.02	50.0711	54.9266	59.6424	49.3079	39.6746	52.9146	NAGLU	17	42536172	42544449	+	3004	protein_coding	N-acetyl-alpha-glucosaminidase [Source:HGNC Symbol;Acc:HGNC:7632]	-
ENSG00000107281	39.3842	43.315	43.7587	46.7005	39.0993	50.5014	41.8374	72.8649	21.0841	37.228	50.9255	46.5303	38.5451	33.5973	31.1223	NPDC1	9	137039470	137046203	-	2737	protein_coding	neural proliferation, differentiation and control 1 [Source:HGNC Symbol;Acc:HGNC:7899]	-
ENSG00000115234	47.0502	47.1302	47.264	44.2926	55.311	43.8872	35.3352	45.6866	45.2704	44.5731	43.9675	44.1495	43.6448	38.672	38.9181	SNX17	2	27370496	27377533	+	3765	protein_coding	sorting nexin 17 [Source:HGNC Symbol;Acc:HGNC:14979]	-
ENSG00000148180	65.4049	97.3797	39.6857	43.4577	39.0203	33.5714	35.0357	46.6323	43.6373	50.2602	54.7146	61.0239	55.3045	88.8938	54.9358	GSN	9	121207794	121332843	+	11018	protein_coding	gelsolin [Source:HGNC Symbol;Acc:HGNC:4620]	-
ENSG00000099860	26.7985	70.015	18.8312	39.6421	80.384	24.3461	45.195	31.0291	29.1095	53.8004	21.471	77.1302	67.3417	44.013	43.392	GADD45B	19	2476122	2478259	+	2138	protein_coding	growth arrest and DNA damage inducible beta [Source:HGNC Symbol;Acc:HGNC:4096]	-
ENSG00000110880	31.7976	34.328	39.5883	38.8602	59.1815	59.1225	42.5892	31.9773	68.6037	31.7472	41.9438	39.1894	31.3069	34.832	31.8372	CORO1C	12	108645109	108731596	-	6532	protein_coding	coronin 1C [Source:HGNC Symbol;Acc:HGNC:2254]	-
ENSG00000178035	60.2503	51.651	68.1788	51.2037	52.304	48.5849	37.4095	40.0482	45.7302	61.3933	44.2482	65.3887	46.7746	58.1377	54.7614	IMPDH2	3	49024325	49029408	-	2773	protein_coding	inosine monophosphate dehydrogenase 2 [Source:HGNC Symbol;Acc:HGNC:6053]	-
ENSG00000145494	34.0509	40.481	37.5862	40.5092	70.614	64.4006	43.9501	46.0348	38.9652	31.5857	45.5451	41.2142	35.607	26.292	26.2477	NDUFS6	5	1801400	1816605	+	1451	protein_coding	NADH:ubiquinone oxidoreductase subunit S6 [Source:HGNC Symbol;Acc:HGNC:7713]	-
ENSG00000196365	34.5634	42.9564	40.4573	43.5351	38.347	52.9785	41.0129	35.6663	28.4335	52.7501	31.8027	51.4175	43.2443	39.8271	40.7223	LONP1	19	5691834	5720572	-	5085	protein_coding	lon peptidase 1, mitochondrial [Source:HGNC Symbol;Acc:HGNC:9479]	-
ENSG00000130203	100.73	10.7235	4.90744	6.70195	7.48231	1.87895	7.10446	9.68329	0.844603	4.35686	1.47373	11.8512	3.22437	5.3547	38.5741	APOE	19	44905754	44909393	+	2191	protein_coding	apolipoprotein E [Source:HGNC Symbol;Acc:HGNC:613]	-
ENSG00000260032	49.978	50.7519	39.7074	44.946	41.9729	25.6462	44.1462	34.8925	60.3002	62.855	40.4199	41.2497	52.9106	76.3497	73.5459	NORAD	20	36045622	36050960	-	5339	lincRNA	non-coding RNA activated by DNA damage [Source:HGNC Symbol;Acc:HGNC:44311]	-
ENSG00000156642	34.5349	37.9276	40.1637	42.1263	37.2256	49.331	42.5867	48.9076	53.1065	34.061	46.6084	39.0759	43.3594	36.1512	36.5942	NPTN	15	73560014	73634134	-	4032	protein_coding	neuroplastin [Source:HGNC Symbol;Acc:HGNC:17867]	-
ENSG00000101367	28.9354	39.6628	28.4439	40.0219	43.4027	49.3638	42.5879	31.8669	56.6813	43.2896	39.9875	38.3487	42.375	35.1808	38.6518	MAPRE1	20	32819893	32850405	+	2623	protein_coding	microtubule associated protein RP/EB family member 1 [Source:HGNC Symbol;Acc:HGNC:6890]	-
ENSG00000122176	19.545	50.5906	36.2341	34.6918	10.9259	2.45409	45.626	11.8459	18.4998	74.8373	19.732	36.0716	73.6718	72.1802	77.4875	FMOD	1	203340628	203351758	-	3401	protein_coding	fibromodulin [Source:HGNC Symbol;Acc:HGNC:3774]	-
ENSG00000143621	36.6882	38.6827	32.2896	42.145	50.3096	49.447	47.1315	37.4249	49.3172	36.8091	49.404	39.6325	38.8382	35.667	37.13	ILF2	1	153661788	153671048	-	2281	protein_coding	interleukin enhancer binding factor 2 [Source:HGNC Symbol;Acc:HGNC:6037]	-
ENSG00000119632	33.5186	41.4841	39.6792	41.6439	58.2516	53.8494	46.6991	67.2311	28.2753	25.2275	44.3932	36.751	37.7175	23.7817	25.7732	IFI27L2	14	94127779	94130253	-	1662	protein_coding	interferon alpha inducible protein 27 like 2 [Source:HGNC Symbol;Acc:HGNC:19753]	-
ENSG00000006118	5.17827	4.91053	3.62301	5.60979	8.00409	8.12059	13.1486	3.58306	2.17671	4.73649	2.90136	2.30204	5.40864	5.30803	4.52982	TMEM132A	11	60924463	60937159	+	7271	protein_coding	transmembrane protein 132A [Source:HGNC Symbol;Acc:HGNC:31092]	-
ENSG00000115128	35.6817	39.7711	37.0783	47.3834	53.0327	61.0114	47.3366	40.3658	45.3213	41.4603	46.9371	41.3495	39.3068	31.2965	31.632	SF3B6	2	24067584	24076443	-	1197	protein_coding	splicing factor 3b subunit 6 [Source:HGNC Symbol;Acc:HGNC:30096]	-
ENSG00000115484	36.8279	40.8221	35.8407	42.177	50.1242	48.5828	47.1618	36.1945	49.025	40.6077	41.4743	36.5882	37.1786	34.3373	34.8364	CCT4	2	61868089	61888804	-	2830	protein_coding	chaperonin containing TCP1 subunit 4 [Source:HGNC Symbol;Acc:HGNC:1617]	-
ENSG00000095139	32.101	39.4848	39.2986	43.4495	40.4251	42.6771	47.5815	37.3025	61.7907	46.515	46.4592	37.4134	47.5483	49.6955	42.2632	ARCN1	11	118572390	118603033	+	4177	protein_coding	archain 1 [Source:HGNC Symbol;Acc:HGNC:649]	-
ENSG00000175573	49.4091	55.1448	46.4715	46.9097	72.5611	48.2922	45.6642	55.0828	38.4939	38.0648	49.2625	42.1709	35.8378	32.8056	32.7684	C11orf68	11	65916808	65919117	-	1761	protein_coding	chromosome 11 open reading frame 68 [Source:HGNC Symbol;Acc:HGNC:28801]	-
ENSG00000108691	9.7664	46.0301	10.437	19.5653	33.5001	9.28546	96.3589	45.5571	11.0098	1.75268	15.5811	6.839	13.3514	5.03149	2.72679	CCL2	17	34255218	34257203	+	1986	protein_coding	C-C motif chemokine ligand 2 [Source:HGNC Symbol;Acc:HGNC:10618]	-
ENSG00000156976	54.4917	49.8441	54.3191	49.7263	39.6352	36.2843	50.7172	52.5372	31.6819	42.7301	43.5406	46.7089	40.7542	49.3278	41.5514	EIF4A2	3	186783205	186789900	+	6133	protein_coding	eukaryotic translation initiation factor 4A2 [Source:HGNC Symbol;Acc:HGNC:3284]	-
ENSG00000165283	46.9969	41.5282	44.9166	42.6027	56.1032	56.6753	40.709	41.028	42.9546	41.4091	41.1814	49.7467	37.1093	31.1818	37.5066	STOML2	9	35099776	35103195	-	1806	protein_coding	stomatin like 2 [Source:HGNC Symbol;Acc:HGNC:14559]	-
ENSG00000105568	41.8755	35.531	48.0719	38.8077	55.77	48.9023	38.8116	45.9634	46.655	30.0397	48.8735	42.6067	31.3032	28.722	31.8306	PPP2R1A	19	52190039	52229533	+	7437	protein_coding	protein phosphatase 2 scaffold subunit Aalpha [Source:HGNC Symbol;Acc:HGNC:9302]	-
ENSG00000105058	44.7257	44.8637	49.7528	39.4042	52.4602	41.1581	43.7675	45.436	34.6032	37.6124	43.7026	40.8628	37.4376	35.4645	35.4924	FAM32A	19	16185380	16192046	+	1921	protein_coding	family with sequence similarity 32 member A [Source:HGNC Symbol;Acc:HGNC:24563]	-
ENSG00000149090	51.5068	46.2267	40.9776	36.3446	33.6438	13.4453	64.9457	85.2165	23.6872	27.4962	54.5681	21.2303	18.7999	28.3074	28.0373	PAMR1	11	35431823	35530300	-	3863	protein_coding	peptidase domain containing associated with muscle regeneration 1 [Source:HGNC Symbol;Acc:HGNC:24554]	-
ENSG00000130811	43.0462	41.0573	44.9465	41.6054	54.6171	53.4824	38.3487	48.7934	37.4944	34.479	43.3645	44.5889	36.4646	27.5971	32.5211	EIF3G	19	10115017	10119918	-	3486	protein_coding	eukaryotic translation initiation factor 3 subunit G [Source:HGNC Symbol;Acc:HGNC:3274]	-
ENSG00000092199	35.9373	42.7859	37.8888	41.7313	52.8153	43.9025	47.6932	41.712	42.6483	32.8315	40.4006	37.6468	35.4277	29.5461	28.1187	HNRNPC	14	21209136	21269494	-	7309	protein_coding	heterogeneous nuclear ribonucleoprotein C (C1/C2) [Source:HGNC Symbol;Acc:HGNC:5035]	-
ENSG00000010256	34.8287	35.9065	41.1644	34.2848	56.1769	59.0084	40.0131	41.6217	44.3038	31.4711	40.6114	42.7007	34.0859	24.2784	27.2971	UQCRC1	3	48599002	48610976	-	3236	protein_coding	ubiquinol-cytochrome c reductase core protein 1 [Source:HGNC Symbol;Acc:HGNC:12585]	-
ENSG00000183726	39.3359	45.267	40.9032	43.0237	63.473	49.1672	55.9303	39.8057	47.8269	47.6358	46.793	35.625	50.2187	44.8334	40.158	TMEM50A	1	25337917	25362361	+	3410	protein_coding	transmembrane protein 50A [Source:HGNC Symbol;Acc:HGNC:30590]	-
ENSG00000168090	35.7865	35.6374	36.943	37.1231	61.1285	58.1622	39.3357	45.691	47.4663	29.1787	48.371	36.2903	31.3926	25.5244	26.2821	COPS6	7	100088954	100092200	+	2807	protein_coding	COP9 signalosome subunit 6 [Source:HGNC Symbol;Acc:HGNC:21749]	-
ENSG00000232320	45.7232	43.3687	30.3933	29.828	52.2218	47.0136	60.8178	49.0189	53.5583	32.9236	58.7657	44.7947	58.6182	47.8184	18.9368	AC009299.2	2	161340816	161341326	-	511	processed_pseudogene	matrix-remodelling associated 7 (MXRA7) pseudogene	-
ENSG00000184983	34.4371	32.1347	39.8652	35.628	51.7128	47.7121	35.8694	41.2438	34.8384	32.6271	46.5188	35.0954	34.2254	24.9705	26.3949	NDUFA6	22	42085525	42090955	-	1416	protein_coding	NADH:ubiquinone oxidoreductase subunit A6 [Source:HGNC Symbol;Acc:HGNC:7690]	-
ENSG00000184897	38.1182	51.7421	42.492	32.7929	61.7047	38.9933	33.7749	29.2769	37.1617	41.1908	32.7466	50.8956	32.9712	28.429	32.1943	H1FX	3	129314771	129316277	-	1507	protein_coding	H1 histone family member X [Source:HGNC Symbol;Acc:HGNC:4722]	-
ENSG00000129250	32.1978	30.8694	48.3098	36.5002	43.1498	58.3464	44.8215	46.2641	42.3809	32.5351	45.0661	41.4516	33.2536	29.9551	33.6691	KIF1C	17	4997948	5028401	+	8580	protein_coding	kinesin family member 1C [Source:HGNC Symbol;Acc:HGNC:6317]	-
ENSG00000109472	50.0591	57.9765	100.426	52.051	12.2082	6.9206	27.2766	14.2678	37.2561	49.4769	24.7975	76.8975	23.0869	52.1082	55.6583	CPE	4	165361194	165498320	+	2958	protein_coding	carboxypeptidase E [Source:HGNC Symbol;Acc:HGNC:2303]	-
ENSG00000103202	34.5352	31.898	21.729	42.4559	50.9233	54.9037	49.2382	68.9611	37.3794	31.1552	45.3842	33.8631	35.1369	25.3867	28.8949	NME4	16	396725	410367	+	3670	protein_coding	NME/NM23 nucleoside diphosphate kinase 4 [Source:HGNC Symbol;Acc:HGNC:7852]	-
ENSG00000145730	60.5919	47.9998	56.1218	49.3133	36.7198	33.5777	42.6822	40.5559	56.2786	40.0287	57.9588	43.1541	39.9044	46.122	46.185	PAM	5	102753981	103031105	+	8846	protein_coding	peptidylglycine alpha-amidating monooxygenase [Source:HGNC Symbol;Acc:HGNC:8596]	-
ENSG00000137312	51.6148	41.6064	59.172	44.2832	75.8683	41.0301	34.8762	65.0879	54.9649	30.1937	40.6068	52.5615	35.0643	33.3956	32.6575	FLOT1	6	30727709	30742733	-	3186	protein_coding	flotillin 1 [Source:HGNC Symbol;Acc:HGNC:3757]	-
ENSG00000197780	23.1378	35.7997	33.494	38.4273	35.8776	51.3591	58.5163	46.2126	37.9497	31.4931	44.6287	32.5004	52.9845	33.0003	31.2306	TAF13	1	109062486	109076002	-	1400	protein_coding	TATA-box binding protein associated factor 13 [Source:HGNC Symbol;Acc:HGNC:11546]	-
ENSG00000213722	65.4186	60.1931	77.7396	49.5163	42.2188	48.4395	39.5364	44.853	36.0918	63.857	43.4471	64.2659	53.7221	50.8963	51.9266	DDAH2	6	31727038	31730617	-	2538	protein_coding	dimethylarginine dimethylaminohydrolase 2 [Source:HGNC Symbol;Acc:HGNC:2716]	-
ENSG00000164054	44.8839	50.0126	45.0058	50.0148	45.1476	47.4587	49.3112	48.0423	37.338	41.8616	39.6811	42.1833	36.6862	34.167	38.1262	SHISA5	3	48467798	48504826	-	4664	protein_coding	shisa family member 5 [Source:HGNC Symbol;Acc:HGNC:30376]	-
ENSG00000065154	46.5901	41.3667	48.8208	47.1683	44.2075	54.8629	38.6471	38.7309	56.2586	42.7303	51.735	39.8181	41.3005	43.405	45.1223	OAT	10	124397303	124418976	-	3388	protein_coding	ornithine aminotransferase [Source:HGNC Symbol;Acc:HGNC:8091]	-
ENSG00000172531	33.0648	33.8528	39.1326	37.8517	45.7229	56.4359	36.5565	38.0357	50.674	36.8263	43.7514	39.6825	33.9809	28.0399	30.9951	PPP1CA	11	67398183	67421183	-	2711	protein_coding	protein phosphatase 1 catalytic subunit alpha [Source:HGNC Symbol;Acc:HGNC:9281]	-
ENSG00000182195	32.4004	28.8258	33.9115	37.4637	42.9332	60.6412	47.5429	55.6696	39.3181	26.4271	51.3219	33.8153	25.9871	25.2518	17.8069	LDOC1	X	141175745	141177125	-	1381	protein_coding	LDOC1, regulator of NFKB signaling [Source:HGNC Symbol;Acc:HGNC:6548]	-
ENSG00000146701	31.0908	33.8991	31.1715	37.405	50.6786	55.0932	46.8493	47.0796	46.4778	37.516	43.3217	37.8083	39.6725	29.0223	24.7118	MDH2	7	76048051	76067508	+	3641	protein_coding	malate dehydrogenase 2 [Source:HGNC Symbol;Acc:HGNC:6971]	-
ENSG00000175592	30.5209	39.7456	21.7475	34.4031	85.9843	103.106	49.6653	51.9126	52.4401	15.6794	43.663	38.9951	21.4396	11.4485	12.091	FOSL1	11	65892049	65900573	-	1887	protein_coding	FOS like 1, AP-1 transcription factor subunit [Source:HGNC Symbol;Acc:HGNC:13718]	TF_bZIP
ENSG00000065518	37.0012	37.1236	33.6145	34.0484	45.9962	49.498	41.6861	44.3458	34.6996	27.1097	45.0982	32.7153	35.404	25.5712	24.6734	NDUFB4	3	120596309	120602500	+	1889	protein_coding	NADH:ubiquinone oxidoreductase subunit B4 [Source:HGNC Symbol;Acc:HGNC:7699]	-
ENSG00000090013	49.2245	46.4399	51.777	42.5034	41.0895	100.167	28.4453	60.9697	33.8205	42.6851	56.0781	59.4368	31.203	31.3058	36.4517	BLVRB	19	40447765	40465840	-	1689	protein_coding	biliverdin reductase B [Source:HGNC Symbol;Acc:HGNC:1063]	-
ENSG00000088247	42.1159	37.6511	38.7495	44.4693	45.109	42.3668	35.4707	35.2469	50.2882	41.3087	38.8257	43.3709	39.0774	37.8756	42.0344	KHSRP	19	6413348	6424794	-	4563	protein_coding	KH-type splicing regulatory protein [Source:HGNC Symbol;Acc:HGNC:6316]	-
ENSG00000269893	35.2565	49.0208	104.196	56.193	43.0713	45.2743	44.8746	67.7222	30.1263	68.3959	51.8918	53.8841	57.8128	41.2446	45.4947	SNHG8	4	118278709	118279823	+	923	lincRNA	small nucleolar RNA host gene 8 [Source:HGNC Symbol;Acc:HGNC:33098]	-
ENSG00000107175	26.8234	30.8121	38.6407	35.084	43.9109	59.98	37.4736	52.7468	37.0034	31.7048	45.1906	35.3505	34.5743	24.4902	25.7048	CREB3	9	35732335	35737004	+	1903	protein_coding	cAMP responsive element binding protein 3 [Source:HGNC Symbol;Acc:HGNC:2347]	TF_bZIP
ENSG00000185551	55.2973	59.3134	54.7867	49.7824	25.7126	17.4972	22.0898	34.8464	57.7229	73.6184	39.9349	69.8885	32.0472	67.8645	101.264	NR2F2	15	96325938	96340263	+	6459	protein_coding	nuclear receptor subfamily 2 group F member 2 [Source:HGNC Symbol;Acc:HGNC:7976]	RXR-like
ENSG00000089063	51.8988	52.8969	47.7915	50.6896	47.5979	42.8826	44.6813	40.2723	41.2441	39.7233	41.0454	42.1475	45.1832	37.8833	42.861	TMEM230	20	5068232	5113103	-	3051	protein_coding	transmembrane protein 230 [Source:HGNC Symbol;Acc:HGNC:15876]	-
ENSG00000182534	31.5847	33.8432	55.0626	24.5823	35.429	30.7406	51.2952	40.8155	41.7697	44.2166	44.3689	31.0537	48.0233	31.8112	38.5577	MXRA7	17	76672551	76711016	-	9257	protein_coding	matrix remodeling associated 7 [Source:HGNC Symbol;Acc:HGNC:7541]	-
ENSG00000121039	27.3343	42.9119	42.7268	31.0175	9.99597	17.0105	24.1419	12.459	22.1022	69.8669	11.7119	47.1776	62.7817	84.7508	62.7413	RDH10	8	73294612	73325281	+	5321	protein_coding	retinol dehydrogenase 10 [Source:HGNC Symbol;Acc:HGNC:19975]	-
ENSG00000114019	27.8538	42.1267	40.2389	38.0852	45.3327	19.6494	46.4625	30.4834	43.8234	38.2768	18.3463	52.2846	39.3606	45.4247	37.7422	AMOTL2	3	134355874	134375479	-	5984	protein_coding	angiomotin like 2 [Source:HGNC Symbol;Acc:HGNC:17812]	-
ENSG00000184900	41.8167	46.8118	36.7765	39.9967	54.8558	45.9081	42.0125	39.2965	49.6784	40.6165	41.0513	42.6967	37.1158	38.575	42.0977	SUMO3	21	44805617	44818779	-	2732	protein_coding	small ubiquitin-like modifier 3 [Source:HGNC Symbol;Acc:HGNC:11124]	-
ENSG00000138279	49.485	51.4609	50.2797	46.9261	43.6606	50.0494	43.2658	42.2941	53.1561	45.4976	52.0859	52.2587	45.0732	43.7209	43.5976	ANXA7	10	73375101	73414076	-	2862	protein_coding	annexin A7 [Source:HGNC Symbol;Acc:HGNC:545]	-
ENSG00000140391	27.9407	29.9559	37.4517	30.9726	18.968	25.207	32.5029	27.0666	23.4731	36.9041	29.3058	36.0638	34.7056	31.2953	35.9712	TSPAN3	15	77041404	77083984	-	8506	protein_coding	tetraspanin 3 [Source:HGNC Symbol;Acc:HGNC:17752]	-
ENSG00000138085	46.3877	45.5826	42.397	38.1082	38.2755	38.6576	46.7117	54.3263	31.8865	37.8503	52.3765	43.8852	43.0384	38.0912	34.4732	ATRAID	2	27212027	27217178	+	2019	protein_coding	all-trans retinoic acid induced differentiation factor [Source:HGNC Symbol;Acc:HGNC:24090]	-
ENSG00000034152	30.6712	32.803	54.6658	43.2647	62.4871	51.2811	48.0949	51.4634	59.4598	23.1006	54.5841	38.3004	26.8541	27.3554	29.8271	MAP2K3	17	21284672	21315240	+	3783	protein_coding	mitogen-activated protein kinase kinase 3 [Source:HGNC Symbol;Acc:HGNC:6843]	-
ENSG00000168477	93.6156	76.2125	109.556	58.8883	7.46804	7.12151	26.5429	50.8026	34.2591	72.7595	43.2279	70.7605	51.5054	170.568	79.5641	TNXB	6	32041153	32115334	-	15909	protein_coding	tenascin XB [Source:HGNC Symbol;Acc:HGNC:11976]	-
ENSG00000134352	64.7199	33.1139	50.1752	55.7673	28.1992	28.361	37.2252	32.2456	31.4189	24.179	33.0529	36.0785	21.0498	50.3432	42.0956	IL6ST	5	55935095	55994993	-	9292	protein_coding	interleukin 6 signal transducer [Source:HGNC Symbol;Acc:HGNC:6021]	-
ENSG00000100991	32.953	36.3199	37.1257	37.5719	44.9735	44.6644	41.5896	41.68	38.0255	38.0262	37.184	39.7125	36.8486	33.9722	32.2664	TRPC4AP	20	35002404	35092871	-	3226	protein_coding	transient receptor potential cation channel subfamily C member 4 associated protein [Source:HGNC Symbol;Acc:HGNC:16181]	-
ENSG00000073008	17.0852	25.0448	24.9191	41.3128	22.8403	36.9552	39.0451	32.2066	23.9961	33.0016	27.0379	35.827	37.2335	26.729	25.7325	PVR	19	44643798	44663583	+	3519	protein_coding	poliovirus receptor [Source:HGNC Symbol;Acc:HGNC:9705]	-
ENSG00000044115	38.2469	41.4521	46.6984	39.9597	35.3372	38.1795	35.818	27.6133	45.9957	46.4742	37.3481	44.11	42.4516	42.2012	42.7247	CTNNA1	5	138610967	138935034	+	8830	protein_coding	catenin alpha 1 [Source:HGNC Symbol;Acc:HGNC:2509]	-
ENSG00000130707	35.8954	31.9571	55.6412	31.3218	40.0437	32.5053	50.8061	46.4936	23.2793	32.1971	20.6265	42.7114	34.3579	34.6062	29.442	ASS1	9	130444929	130501274	+	3050	protein_coding	argininosuccinate synthase 1 [Source:HGNC Symbol;Acc:HGNC:758]	-
ENSG00000110719	43.4508	35.0227	61.9827	26.7368	42.5985	45.3058	31.9555	53.4732	29.2144	37.3653	49.6667	40.5127	31.015	27.0289	29.1705	TCIRG1	11	68039016	68050895	+	4384	protein_coding	T cell immune regulator 1, ATPase H+ transporting V0 subunit a3 [Source:HGNC Symbol;Acc:HGNC:11647]	-
ENSG00000109113	37.5814	39.5739	46.8534	42.9097	42.3197	48.8977	43.7531	45.9416	38.3726	35.3396	44.9464	44.1889	40.879	34.8223	31.5059	RAB34	17	28714281	28718429	-	3325	protein_coding	RAB34, member RAS oncogene family [Source:HGNC Symbol;Acc:HGNC:16519]	-
ENSG00000101955	104.455	74.303	84.7166	50.0015	50.7176	38.9396	49.6867	101.218	36.64	32.594	73.1538	53.2972	27.9929	32.4134	51.0905	SRPX	X	38149336	38220924	-	1987	protein_coding	sushi repeat containing protein X-linked [Source:HGNC Symbol;Acc:HGNC:11309]	-
ENSG00000100342	49.2962	63.6178	62.6202	47.999	14.83	54.8558	45.2746	55.5317	20.2874	41.2895	31.06	44.5226	33.2184	37.1907	43.6192	APOL1	22	36253010	36267530	+	3519	protein_coding	apolipoprotein L1 [Source:HGNC Symbol;Acc:HGNC:618]	-
ENSG00000100353	47.4002	40.4598	42.7828	38.1462	52.5423	49.4524	38.6556	37.9133	36.3381	39.639	40.2363	47.211	33.8476	35.5751	41.1276	EIF3D	22	36510850	36529436	-	4070	protein_coding	eukaryotic translation initiation factor 3 subunit D [Source:HGNC Symbol;Acc:HGNC:3278]	-
ENSG00000179271	30.7882	32.5588	31.1075	37.153	59.2098	58.1032	37.2071	51.2844	35.5261	26.8434	43.85	39.5443	32.2175	22.0213	23.7636	GADD45GIP1	19	12953119	12957236	-	1782	protein_coding	GADD45G interacting protein 1 [Source:HGNC Symbol;Acc:HGNC:29996]	-
ENSG00000179085	50.0051	38.4334	40.2392	30.6485	65.6716	53.3116	46.5873	55.0886	29.8295	32.7291	62.5545	35.7089	36.2695	30.9596	28.4744	DPM3	1	155139891	155140595	-	622	protein_coding	dolichyl-phosphate mannosyltransferase subunit 3 [Source:HGNC Symbol;Acc:HGNC:3007]	-
ENSG00000182199	41.9059	49.0516	50.1286	45.7932	41.2837	34.1769	44.3536	44.5037	35.7636	59.9671	31.9135	55.1326	50.7868	50.8413	54.1141	SHMT2	12	57229327	57234935	+	4838	protein_coding	serine hydroxymethyltransferase 2 [Source:HGNC Symbol;Acc:HGNC:10852]	-
ENSG00000110811	38.0053	28.8999	46.0115	42.6463	29.148	69.9137	46.252	67.8192	28.8632	37.1963	66.7523	36.5009	34.7728	26.7301	18.4559	P3H3	12	6828410	6839851	+	4601	protein_coding	prolyl 3-hydroxylase 3 [Source:HGNC Symbol;Acc:HGNC:19318]	-
ENSG00000167553	22.9982	23.4841	20.2254	31.1702	37.8878	52.1078	32.1702	26.3056	48.5719	22.4807	36.5125	30.0622	20.8994	18.7908	23.5698	TUBA1C	12	49188736	49274603	+	4631	protein_coding	tubulin alpha 1c [Source:HGNC Symbol;Acc:HGNC:20768]	-
ENSG00000107874	37.556	36.1131	41.7549	34.3302	45.6672	42.3756	35.704	38.9372	30.7984	34.2883	34.7974	38.2503	35.5898	26.7317	29.2676	CUEDC2	10	102423245	102432661	-	1412	protein_coding	CUE domain containing 2 [Source:HGNC Symbol;Acc:HGNC:28352]	-
ENSG00000168615	36.0584	33.052	42.0034	39.7246	25.5259	53.9796	35.801	29.8057	49.7336	34.8495	44.2562	30.361	26.9585	40.9882	45.1013	ADAM9	8	38996869	39105144	+	6913	protein_coding	ADAM metallopeptidase domain 9 [Source:HGNC Symbol;Acc:HGNC:216]	-
ENSG00000132824	42.8163	46.0086	51.5454	36.5635	43.3988	35.7537	42.0147	43.7359	47.1174	41.23	43.4273	38.0455	35.8032	45.017	44.0284	SERINC3	20	44496221	44522109	-	4683	protein_coding	serine incorporator 3 [Source:HGNC Symbol;Acc:HGNC:11699]	-
ENSG00000116489	37.463	37.7977	32.8033	43.3098	45.6815	41.8246	40.2459	37.3073	43.6985	35.8196	43.1439	36.2238	40.1639	35.5579	36.8221	CAPZA1	1	112619173	112671619	+	4130	protein_coding	capping actin protein of muscle Z-line subunit alpha 1 [Source:HGNC Symbol;Acc:HGNC:1488]	-
ENSG00000005893	45.0281	40.9858	37.4881	40.3482	36.0696	43.7091	38.968	30.3595	54.5584	51.1458	40.0064	39.8755	36.7591	46.3856	57.0561	LAMP2	X	120427827	120469365	-	5526	protein_coding	lysosomal associated membrane protein 2 [Source:HGNC Symbol;Acc:HGNC:6501]	-
ENSG00000169604	31.1456	35.543	25.1491	41.9913	33.938	22.8471	73.8987	27.1582	44.5035	50.6262	33.5716	23.793	54.031	50.514	46.9646	ANTXR1	2	69013178	69249327	+	8185	protein_coding	ANTXR cell adhesion molecule 1 [Source:HGNC Symbol;Acc:HGNC:21014]	-
ENSG00000100994	42.488	40.9571	46.9838	40.7283	41.8841	47.0667	38.4035	74.8943	51.0274	46.9635	68.2622	52.6804	41.118	42.3365	35.8065	PYGB	20	25248069	25298014	+	4474	protein_coding	glycogen phosphorylase B [Source:HGNC Symbol;Acc:HGNC:9723]	-
ENSG00000112667	31.8671	35.7866	34.7416	29.3336	54.6094	48.1833	33.9972	35.5518	28.128	28.5216	41.1584	40.4272	29.125	22.105	26.9172	DNPH1	6	43225629	43229484	-	1250	protein_coding	2'-deoxynucleoside 5'-phosphate N-hydrolase 1 [Source:HGNC Symbol;Acc:HGNC:21218]	-
ENSG00000100439	35.1266	62.5426	54.627	40.7413	26.1257	19.3985	39.6217	36.1645	28.8	78.5912	24.6337	59.2542	66.3181	63.3275	83.0078	ABHD4	14	22598237	22613215	+	4070	protein_coding	abhydrolase domain containing 4 [Source:HGNC Symbol;Acc:HGNC:20154]	-
ENSG00000176170	27.5553	39.2414	31.3417	27.7973	73.5561	79.0874	38.298	32.618	42.4343	37.2976	53.1944	57.5244	35.7176	31.0655	41.7651	SPHK1	17	76376584	76387860	+	4416	protein_coding	sphingosine kinase 1 [Source:HGNC Symbol;Acc:HGNC:11240]	-
ENSG00000103502	41.177	43.431	42.0028	35.2136	47.5103	46.3705	39.3794	50.3189	33.0561	37.9091	41.2399	39.8517	32.7344	31.3912	35.5109	CDIPT	16	29858357	29863736	-	3325	protein_coding	CDP-diacylglycerol--inositol 3-phosphatidyltransferase [Source:HGNC Symbol;Acc:HGNC:1769]	-
ENSG00000167671	38.4907	38.2096	49.5768	32.8264	46.1166	46.27	36.0538	44.4064	32.6623	36.2029	38.676	42.6741	32.5529	31.5132	31.2109	UBXN6	19	4444999	4457822	-	5275	protein_coding	UBX domain protein 6 [Source:HGNC Symbol;Acc:HGNC:14928]	-
ENSG00000168288	31.1313	33.2007	37.4874	35.3126	40.1135	42.9585	39.2098	31.1739	37.5848	39.4525	36.917	35.0067	33.7484	31.3157	33.6105	MMADHC	2	149569634	149587816	-	2191	protein_coding	methylmalonic aciduria and homocystinuria, cblD type [Source:HGNC Symbol;Acc:HGNC:25221]	-
ENSG00000129353	27.1712	36.5175	37.9525	37.0583	23.7207	39.4846	44.3301	38.9605	30.0628	48.038	26.9286	37.3285	39.4765	35.9106	43.444	SLC44A2	19	10602457	10644559	+	5216	protein_coding	solute carrier family 44 member 2 [Source:HGNC Symbol;Acc:HGNC:17292]	-
ENSG00000145337	45.2325	44.5149	43.2318	48.267	46.91	42.4718	47.3709	41.6031	39.9675	48.7484	47.2915	45.8181	50.0733	41.5258	47.3239	PYURF	4	88520985	88523813	-	1361	protein_coding	PIGY upstream reading frame [Source:HGNC Symbol;Acc:HGNC:44317]	-
ENSG00000125505	23.2002	23.963	26.21	34.1813	32.8543	48.4125	42.747	49.8161	27.0177	22.3735	34.5857	27.8774	22.3472	17.9497	20.5419	MBOAT7	19	54173412	54189882	-	5292	protein_coding	membrane bound O-acyltransferase domain containing 7 [Source:HGNC Symbol;Acc:HGNC:15505]	-
ENSG00000266472	38.9354	40.577	34.7632	40.8686	58.5253	46.8406	38.3035	48.74	27.5392	31.0139	45.2893	35.8581	35.158	25.9597	28.1317	MRPS21	1	150293720	150308979	+	1641	protein_coding	mitochondrial ribosomal protein S21 [Source:HGNC Symbol;Acc:HGNC:14046]	-
ENSG00000165672	27.8591	31.122	28.9495	35.3587	37.9685	38.6359	37.9881	37.5209	39.1209	28.7082	35.83	32.6644	30.3093	27.9768	28.8519	PRDX3	10	119167703	119178833	-	3417	protein_coding	peroxiredoxin 3 [Source:HGNC Symbol;Acc:HGNC:9354]	-
ENSG00000185236	38.6005	42.5558	42.322	39.6676	47.2343	38.7225	34.9552	41.9685	34.6998	33.3947	41.1354	43.1824	34.055	34.3955	32.3839	RAB11B	19	8389981	8404434	+	2470	protein_coding	RAB11B, member RAS oncogene family [Source:HGNC Symbol;Acc:HGNC:9761]	-
ENSG00000179967	31.7703	35.1604	31.8137	39.5586	57.1018	51.0717	38.4896	47.7791	34.6905	31.0512	50.5506	37.524	34.0794	23.1825	24.2392	PPP1R14BP3	4	139114930	139115374	-	445	processed_pseudogene	protein phosphatase 1 regulatory inhibitor subunit 14B pseudogene 3 [Source:HGNC Symbol;Acc:HGNC:16330]	-
ENSG00000111676	41.981	32.9537	57.9156	36.1824	34.8756	33.8697	34.6897	41.9564	30.0451	37.3674	32.0386	46.6589	38.2455	37.2274	35.4121	ATN1	12	6924463	6942321	+	4762	protein_coding	atrophin 1 [Source:HGNC Symbol;Acc:HGNC:3033]	-
ENSG00000108561	33.9065	30.2085	31.9522	42.5862	49.6142	57.7951	42.0048	39.1387	38.729	33.8573	39.7569	40.3242	34.0876	26.0926	28.287	C1QBP	17	5432777	5448830	-	2335	protein_coding	complement C1q binding protein [Source:HGNC Symbol;Acc:HGNC:1243]	-
ENSG00000162458	13.6849	11.6827	21.7861	13.2831	19.7081	32.1074	24.8862	16.1955	17.4512	18.9442	13.648	19.9485	21.1219	11.4865	23.1261	FBLIM1	1	15756607	15786594	+	4716	protein_coding	filamin binding LIM protein 1 [Source:HGNC Symbol;Acc:HGNC:24686]	-
ENSG00000164294	40.4238	47.1484	44.3685	45.1778	33.9535	35.6474	48.2634	43.4438	43.2466	47.7766	50.0037	47.2598	52.1626	52.0652	43.4132	GPX8	5	55160118	55167071	+	3868	protein_coding	glutathione peroxidase 8 (putative) [Source:HGNC Symbol;Acc:HGNC:33100]	-
ENSG00000159176	13.2357	19.3107	7.58984	21.4886	30.7221	34.7559	37.6057	26.5496	21.1255	11.2349	26.6002	30.1176	19.4268	12.2802	12.8847	CSRP1	1	201483530	201509456	-	10318	protein_coding	cysteine and glycine rich protein 1 [Source:HGNC Symbol;Acc:HGNC:2469]	-
ENSG00000266412	31.8507	30.498	28.5566	31.2938	34.8765	25.1901	31.9549	27.2481	39.7679	31.9877	29.672	30.0759	29.1659	34.3362	34.8014	NCOA4	10	46005088	46030714	-	4079	protein_coding	nuclear receptor coactivator 4 [Source:HGNC Symbol;Acc:HGNC:7671]	-
ENSG00000134531	46.5684	80.3592	23.496	65.4934	54.7062	48.8539	42.4265	38.565	83.8702	45.9975	45.3844	57.4906	36.726	59.9402	54.1917	EMP1	12	13196716	13219939	+	7838	protein_coding	epithelial membrane protein 1 [Source:HGNC Symbol;Acc:HGNC:3333]	-
ENSG00000162736	36.8572	45.5736	42.1218	43.5526	33.1801	38.4562	48.6621	42.2928	39.4717	36.6967	45.9272	34.5512	40.8477	38.6242	36.9568	NCSTN	1	160343272	160358952	+	4175	protein_coding	nicastrin [Source:HGNC Symbol;Acc:HGNC:17091]	-
ENSG00000198959	7.60515	14.5102	4.26675	16.0554	11.5319	20.7584	79.5719	32.9874	17.6043	14.5369	32.8949	9.2214	22.8805	26.5559	15.2731	TGM2	20	38127387	38166578	-	8036	protein_coding	transglutaminase 2 [Source:HGNC Symbol;Acc:HGNC:11778]	-
ENSG00000115758	17.282	19.8768	27.5125	32.5344	29.3359	52.5751	28.1283	27.2711	33.767	45.5075	26.3096	34.1064	37.2589	27.8337	27.5485	ODC1	2	10439968	10448504	-	2968	protein_coding	ornithine decarboxylase 1 [Source:HGNC Symbol;Acc:HGNC:8109]	-
ENSG00000182636	48.3475	45.5081	36.8739	42.3575	50.7971	8.73221	46.8601	31.1892	34.4745	41.6783	25.3054	33.4105	37.5364	35.8465	36.8487	NDN	15	23685400	23687330	-	1931	protein_coding	necdin, MAGE family member [Source:HGNC Symbol;Acc:HGNC:7675]	-
ENSG00000276023	45.7553	44.5048	41.4723	28.366	49.456	38.6568	35.11	28.0803	37.3956	38.0089	29.3952	40.5073	35.846	33.8021	47.5503	DUSP14	17	37489831	37513501	+	2499	protein_coding	dual specificity phosphatase 14 [Source:HGNC Symbol;Acc:HGNC:17007]	-
ENSG00000163527	33.7802	38.4337	35.5046	40.0486	52.2162	47.3028	45.8228	30.1139	58.0548	45.8263	43.6153	38.6327	37.8038	39.4063	52.0406	STT3B	3	31532638	31637622	+	5012	protein_coding	STT3B, catalytic subunit of the oligosaccharyltransferase complex [Source:HGNC Symbol;Acc:HGNC:30611]	-
ENSG00000123159	25.9428	32.7208	30.3247	34.5032	40.1228	44.6836	30.0118	35.8534	31.1931	36.2526	34.2288	31.3464	35.9913	25.9682	29.4524	GIPC1	19	14477760	14496149	-	4440	protein_coding	GIPC PDZ domain containing family member 1 [Source:HGNC Symbol;Acc:HGNC:1226]	-
ENSG00000169692	22.6787	22.6825	30.8639	28.7033	35.8885	48.5844	35.4082	45.9051	24.5386	28.2178	26.8181	32.8603	30.2544	15.0527	27.3294	AGPAT2	9	136673143	136687423	-	1798	protein_coding	1-acylglycerol-3-phosphate O-acyltransferase 2 [Source:HGNC Symbol;Acc:HGNC:325]	-
ENSG00000000419	30.9885	36.3814	36.8701	38.0266	44.8213	38.8265	40.3847	40.5228	38.4904	37.2717	39.6374	40.1795	43.7026	29.3614	32.5835	DPM1	20	50934867	50958555	-	1207	protein_coding	dolichyl-phosphate mannosyltransferase subunit 1, catalytic [Source:HGNC Symbol;Acc:HGNC:3005]	-
ENSG00000110108	39.7301	45.3665	43.4747	36.09	40.0646	39.25	35.9297	36.1653	37.7355	40.1919	37.3221	42.5879	37.7401	41.2076	36.358	TMEM109	11	60913874	60923443	+	2421	protein_coding	transmembrane protein 109 [Source:HGNC Symbol;Acc:HGNC:28771]	-
ENSG00000160211	44.4532	44.725	42.8982	57.122	26.4452	88.4099	44.0192	57.6178	37.6176	47.6307	53.5465	52.2071	39.2694	39.9493	36.7109	G6PD	X	154531390	154547572	-	3995	protein_coding	glucose-6-phosphate dehydrogenase [Source:HGNC Symbol;Acc:HGNC:4057]	-
ENSG00000063244	34.7184	36.5143	33.7068	41.8713	48.3822	48.6923	37.4083	38.7959	41.8815	31.7079	42.9611	38.0353	33.6491	30.4671	29.5457	U2AF2	19	55654146	55674715	+	4115	protein_coding	U2 small nuclear RNA auxiliary factor 2 [Source:HGNC Symbol;Acc:HGNC:23156]	-
ENSG00000156515	30.6888	32.8118	36.613	32.4813	54.4852	48.915	40.0537	35.0674	54.5146	33.934	38.1395	31.6803	32.645	27.2382	28.2293	HK1	10	69269984	69401884	+	6296	protein_coding	hexokinase 1 [Source:HGNC Symbol;Acc:HGNC:4922]	-
ENSG00000172137	0.0582576	0.0903691	0.035076	0.0504234	0.508059	0.165573	0.253018	0.267915	0.257359	1.61037	0.189604	0.0469146	0.30421	0.047511	0.130325	CALB2	16	71358713	71390438	+	1703	protein_coding	calbindin 2 [Source:HGNC Symbol;Acc:HGNC:1435]	-
ENSG00000162434	44.7611	44.4536	52.5951	42.2899	45.6751	24.1307	30.8655	25.7707	51.4425	49.5087	32.569	49.4652	32.4395	55.7682	63.2838	JAK1	1	64833229	64966504	-	6317	protein_coding	Janus kinase 1 [Source:HGNC Symbol;Acc:HGNC:6190]	-
ENSG00000116786	70.1853	55.6678	54.1552	41.4148	41.9587	41.2628	39.4747	44.508	33.5877	36.6951	39.8462	51.5677	32.0038	44.8624	52.1528	PLEKHM2	1	15684332	15734769	+	4122	protein_coding	pleckstrin homology and RUN domain containing M2 [Source:HGNC Symbol;Acc:HGNC:29131]	-
ENSG00000111775	30.3396	28.9705	29.0228	30.1252	48.4521	45.0651	37.5906	43.2157	25.9071	22.1318	42.3239	29.1583	32.4845	18.9937	20.1136	COX6A1	12	120438090	120440742	+	1344	protein_coding	cytochrome c oxidase subunit 6A1 [Source:HGNC Symbol;Acc:HGNC:2277]	-
ENSG00000171617	3.37032	14.0027	2.30454	13.2442	20.2349	13.8435	37.1272	6.35555	16.4183	18.1411	15.1673	7.01712	13.6275	7.61047	15.6247	ENC1	5	74627406	74641424	-	5858	protein_coding	ectodermal-neural cortex 1 [Source:HGNC Symbol;Acc:HGNC:3345]	-
ENSG00000113013	34.6775	37.2037	35.8957	39.6896	40.2583	39.8668	40.6863	33.266	43.4294	52.1838	32.7042	43.7615	40.9577	40.6321	46.0342	HSPA9	5	138553756	138575724	-	8254	protein_coding	heat shock protein family A (Hsp70) member 9 [Source:HGNC Symbol;Acc:HGNC:5244]	-
ENSG00000149932	33.2003	33.6997	36.9281	30.4333	44.2628	45.1061	34.5395	44.1227	28.0194	31.583	35.9511	35.1435	32.103	23.227	27.5144	TMEM219	16	29940885	29973052	+	2428	protein_coding	transmembrane protein 219 [Source:HGNC Symbol;Acc:HGNC:25201]	-
ENSG00000168899	58.3889	60.3819	56.3065	39.7377	68.1682	48.4068	48.2712	47.9101	33.6546	35.6106	29.3063	42.1427	35.9987	35.3184	30.7306	VAMP5	2	85584408	85593412	+	819	protein_coding	vesicle associated membrane protein 5 [Source:HGNC Symbol;Acc:HGNC:12646]	-
ENSG00000146731	31.7017	32.0737	30.3955	37.8837	43.7755	41.1139	38.3973	31.7897	45.9392	32.7037	37.8822	38.5448	33.841	30.5103	28.6631	CCT6A	7	56051630	56063989	+	3901	protein_coding	chaperonin containing TCP1 subunit 6A [Source:HGNC Symbol;Acc:HGNC:1620]	-
ENSG00000244486	21.8262	25.0279	35.4545	30.3029	29.2502	42.2999	35.3378	39.0573	40.6813	40.4111	42.8626	52.7177	41.8392	26.9301	48.029	SCARF2	22	20424815	20437826	-	3341	protein_coding	scavenger receptor class F member 2 [Source:HGNC Symbol;Acc:HGNC:19869]	-
ENSG00000090273	27.5301	35.5289	30.5156	33.2991	44.3104	50.0756	34.6628	36.1685	32.6188	28.9367	35.5381	35.0662	32.4206	22.4093	24.9764	NUDC	1	26900238	26946862	+	2856	protein_coding	nuclear distribution C, dynein complex regulator [Source:HGNC Symbol;Acc:HGNC:8045]	-
ENSG00000125520	42.5544	43.5955	47.3031	35.971	46.7152	37.1438	24.1703	43.0844	36.2197	40.2363	37.2682	44.4517	39.9404	31.117	31.7485	SLC2A4RG	20	63739861	63743505	+	2244	protein_coding	SLC2A4 regulator [Source:HGNC Symbol;Acc:HGNC:15930]	Others
ENSG00000087116	44.3762	45.9732	24.5072	42.0253	69.6954	31.6612	37.2387	34.0286	41.8281	47.7111	33.3836	41.3715	42.1317	48.277	57.3705	ADAMTS2	5	179110851	179345430	-	8726	protein_coding	ADAM metallopeptidase with thrombospondin type 1 motif 2 [Source:HGNC Symbol;Acc:HGNC:218]	-
ENSG00000162430	49.7521	48.505	45.8	37.6366	40.7723	36.0623	46.0084	37.2619	52.4957	50.2481	44.51	47.4064	46.8205	39.1846	57.6731	SELENON	1	25800176	25818224	+	4424	protein_coding	selenoprotein N [Source:HGNC Symbol;Acc:HGNC:15999]	-
ENSG00000245910	50.4815	53.1919	52.4054	37.3233	38.0154	34.6416	37.7935	43.6136	28.7424	44.5348	38.2365	47.6682	44.4913	41.8507	45.6701	SNHG6	8	66921684	66926398	-	1247	processed_transcript	small nucleolar RNA host gene 6 [Source:HGNC Symbol;Acc:HGNC:32965]	-
ENSG00000111328	37.7339	36.224	42.2377	41.4204	48.4893	54.766	38.2402	41.9812	45.8858	35.9719	39.7965	34.2318	33.302	23.505	31.3725	CDK2AP1	12	123260971	123272334	-	3117	protein_coding	cyclin dependent kinase 2 associated protein 1 [Source:HGNC Symbol;Acc:HGNC:14002]	-
ENSG00000151929	24.2524	36.0423	26.3119	31.807	37.5976	41.88	41.2733	39.1649	40.4724	31.9664	39.4558	31.3096	33.1927	30.2202	29.9748	BAG3	10	119651370	119677819	+	2747	protein_coding	BCL2 associated athanogene 3 [Source:HGNC Symbol;Acc:HGNC:939]	-
ENSG00000210194	78.3636	35.6866	17.3143	54.1361	8.57965	32.6923	33.5657	87.2845	21.8788	9.93646	52.256	75.8429	19.1119	55.6998	22.516	MT-TE	MT	14674	14742	-	69	Mt_tRNA	mitochondrially encoded tRNA glutamic acid [Source:HGNC Symbol;Acc:HGNC:7479]	-
ENSG00000137124	7.95588	25.1051	23.2122	23.965	27.3373	26.3829	30.5754	12.9141	21.6401	25.0242	15.8463	32.7306	31.0648	24.3119	33.499	ALDH1B1	9	38392664	38398661	+	3155	protein_coding	aldehyde dehydrogenase 1 family member B1 [Source:HGNC Symbol;Acc:HGNC:407]	-
ENSG00000180398	28.6267	36.7244	31.691	37.7567	32.8127	46.3555	47.8586	43.2739	44.9689	33.4792	55.827	31.2771	34.0226	40.4354	42.989	MCFD2	2	46901870	46941855	-	5994	protein_coding	multiple coagulation factor deficiency 2 [Source:HGNC Symbol;Acc:HGNC:18451]	-
ENSG00000184347	71.3065	87.2344	25.9422	64.8911	27.3197	11.5478	45.918	57.1989	32.3641	65.0851	39.1731	59.8797	64.7142	119.426	85.7204	SLIT3	5	168661733	169301129	-	14260	protein_coding	slit guidance ligand 3 [Source:HGNC Symbol;Acc:HGNC:11087]	-
ENSG00000130706	28.8791	31.9964	29.2258	33.0135	44.7941	52.84	36.5109	36.4241	33.2611	28.8566	43.917	32.4133	28.7817	22.6265	25.7172	ADRM1	20	62302093	62308862	+	2142	protein_coding	adhesion regulating molecule 1 [Source:HGNC Symbol;Acc:HGNC:15759]	-
ENSG00000204308	28.1299	30.7449	35.3438	33.0582	31.7762	40.4526	37.4468	36.098	25.2585	23.9522	25.309	28.1127	30.5453	24.9671	24.0784	RNF5	6	32178354	32180793	+	1178	protein_coding	ring finger protein 5 [Source:HGNC Symbol;Acc:HGNC:10068]	-
ENSG00000170876	46.2594	44.3198	50.3696	42.3586	34.6508	27.0446	35.1937	35.4968	38.3231	57.3168	33.5219	48.2572	49.0619	58.8827	54.3922	TMEM43	3	14124940	14143679	+	3572	protein_coding	transmembrane protein 43 [Source:HGNC Symbol;Acc:HGNC:28472]	-
ENSG00000125753	17.1921	24.2465	28.7641	30.6308	38.3932	48.8615	38.7842	31.4605	31.0905	25.9964	30.6217	36.3535	34.2145	19.8739	22.8045	VASP	19	45506579	45526983	+	3601	protein_coding	vasodilator stimulated phosphoprotein [Source:HGNC Symbol;Acc:HGNC:12652]	-
ENSG00000099817	35.0456	37.1487	35.2145	35.6987	49.5257	49.0566	38.3173	43.347	32.9725	30.0069	41.0394	35.6779	33.4667	27.5997	32.7007	POLR2E	19	1086579	1095380	-	4865	protein_coding	RNA polymerase II subunit E [Source:HGNC Symbol;Acc:HGNC:9192]	-
ENSG00000131171	50.5321	45.8	43.2971	41.7429	30.7541	31.8442	36.9594	38.1801	38.6794	37.0597	38.7035	42.9127	42.5797	46.1272	51.0353	SH3BGRL	X	81201943	81298547	+	2304	protein_coding	SH3 domain binding glutamate rich protein like [Source:HGNC Symbol;Acc:HGNC:10823]	-
ENSG00000102882	43.5627	43.4976	49.5427	37.7398	53.4443	47.6485	37.0085	54.1941	41.1193	29.0075	43.6218	38.9896	27.2777	25.6583	27.6567	MAPK3	16	30114105	30123506	-	3669	protein_coding	mitogen-activated protein kinase 3 [Source:HGNC Symbol;Acc:HGNC:6877]	-
ENSG00000152082	30.3104	29.1121	30.3445	29.6882	54.8214	48.3779	35.4623	38.9643	25.3015	27.721	38.5161	33.3669	39.4424	19.9046	23.4783	MZT2B	2	130181737	130190729	+	1815	protein_coding	mitotic spindle organizing protein 2B [Source:HGNC Symbol;Acc:HGNC:25886]	-
ENSG00000116221	32.5195	36.6684	37.214	33.8398	61.5274	51.7482	36.0694	39.8265	38.3242	37.4909	41.085	38.2082	32.981	27.9174	31.6589	MRPL37	1	54184041	54225464	+	2549	protein_coding	mitochondrial ribosomal protein L37 [Source:HGNC Symbol;Acc:HGNC:14034]	-
ENSG00000158109	39.9686	37.359	45.6298	38.0978	40.3128	52.8667	45.8289	49.992	39.7008	36.9877	47.6183	40.709	33.3817	32.6293	36.9415	TPRG1L	1	3625002	3630127	+	2414	protein_coding	tumor protein p63 regulated 1 like [Source:HGNC Symbol;Acc:HGNC:27007]	-
ENSG00000147140	41.8448	38.1257	38.8748	39.7633	43.2148	36.4559	35.6021	30.1156	44.3822	39.3754	36.9857	37.6379	35.8659	37.4589	39.9766	NONO	X	71283192	71301168	+	5292	protein_coding	non-POU domain containing octamer binding [Source:HGNC Symbol;Acc:HGNC:7871]	-
ENSG00000047849	32.8982	34.8073	43.5407	36.0828	39.0288	38.3057	36.8806	39.2506	44.3148	37.8809	37.2026	40.4744	38.1935	37.02	36.5078	MAP4	3	47850690	48089272	-	14943	protein_coding	microtubule associated protein 4 [Source:HGNC Symbol;Acc:HGNC:6862]	-
ENSG00000138758	28.8454	37.6085	43.0416	33.2096	41.3319	16.5605	35.9698	30.2324	70.8105	55.7789	29.957	47.8296	52.8816	67.6176	51.1737	2011-09-01	4	76949703	77040384	+	9787	protein_coding	septin 11 [Source:HGNC Symbol;Acc:HGNC:25589]	-
ENSG00000113328	55.9994	37.6296	37.1797	34.4483	37.1101	33.261	37.1078	34.0869	37.8291	30.5604	38.5367	32.335	30.592	36.5486	43.7434	CCNG1	5	163437569	163446151	+	3096	protein_coding	cyclin G1 [Source:HGNC Symbol;Acc:HGNC:1592]	-
ENSG00000011304	34.0895	35.4543	32.3016	39.5234	36.6131	36.1569	35.5501	27.8343	43.321	33.2161	30.7352	37.928	35.4923	33.1733	32.4644	PTBP1	19	797075	812327	+	6883	protein_coding	polypyrimidine tract binding protein 1 [Source:HGNC Symbol;Acc:HGNC:9583]	-
ENSG00000141526	6.55719	18.9857	20.4671	21.6229	42.0703	54.0683	38.2926	35.4965	17.2541	17.5428	17.4161	13.1812	31.4994	10.0791	11.8386	SLC16A3	17	82228397	82261129	+	8995	protein_coding	solute carrier family 16 member 3 [Source:HGNC Symbol;Acc:HGNC:10924]	-
ENSG00000124767	32.7545	28.398	29.1561	35.8344	46.7773	37.788	35.5868	32.105	43.5839	30.2715	35.0078	31.6253	33.7811	29.9289	32.7064	GLO1	6	38675925	38703141	-	2352	protein_coding	glyoxalase I [Source:HGNC Symbol;Acc:HGNC:4323]	-
ENSG00000093010	28.3887	33.041	46.9597	30.7285	37.237	38.9061	39.3772	43.4391	29.9781	33.5118	34.3821	39.5018	41.2951	25.862	27.9405	COMT	22	19941607	19969975	+	5195	protein_coding	catechol-O-methyltransferase [Source:HGNC Symbol;Acc:HGNC:2228]	-
ENSG00000149115	45.8107	51.3928	44.6776	36.8096	35.3527	33.0998	35.026	30.462	35.6806	48.4609	30.6455	46.3962	43.9153	51.2416	46.0154	TNKS1BP1	11	57299638	57324952	-	7149	protein_coding	tankyrase 1 binding protein 1 [Source:HGNC Symbol;Acc:HGNC:19081]	-
ENSG00000071553	29.2011	32.6557	33.2674	33.9071	38.1816	50.8518	41.7303	45.1309	33.1234	31.4991	43.6675	28.5949	33.3943	23.8145	23.3576	ATP6AP1	X	154428632	154436516	+	4884	protein_coding	ATPase H+ transporting accessory protein 1 [Source:HGNC Symbol;Acc:HGNC:868]	-
ENSG00000167615	26.9464	31.2841	35.7077	29.5153	33.7541	31.9849	34.5281	47.0719	17.2841	23.6428	37.0031	31.5309	34.7278	39.6364	24.4415	LENG8	19	54448887	54462037	+	6469	protein_coding	leukocyte receptor cluster member 8 [Source:HGNC Symbol;Acc:HGNC:15500]	-
ENSG00000143819	39.7958	46.7791	45.6107	32.972	25.9829	36.6968	34.576	55.5043	24.7762	29.0194	30.1266	41.1583	27.4171	32.4387	42.1232	EPHX1	1	225810092	225845563	+	2508	protein_coding	epoxide hydrolase 1 [Source:HGNC Symbol;Acc:HGNC:3401]	-
ENSG00000105612	38.082	41.744	45.8573	36.3577	27.0293	48.0614	38.1921	44.9575	31.4122	39.9356	44.0394	39.8642	37.1022	33.1232	35.7859	DNASE2	19	12875211	12881468	-	2389	protein_coding	deoxyribonuclease 2, lysosomal [Source:HGNC Symbol;Acc:HGNC:2960]	-
ENSG00000203950	39.4105	41.6479	43.821	33.5678	60.1536	46.2299	35.5952	35.527	32.6065	35.0208	30.6304	37.3267	35.1461	31.533	30.2474	RTL8A	X	135050932	135052196	-	1265	protein_coding	retrotransposon Gag like 8A [Source:HGNC Symbol;Acc:HGNC:24514]	-
ENSG00000122359	44.4376	38.0604	48.1286	29.7114	43.1363	39.1706	30.6224	33.8028	35.604	38.7695	28.6685	37.0947	33.1889	31.9587	36.4891	ANXA11	10	80150889	80205572	-	8513	protein_coding	annexin A11 [Source:HGNC Symbol;Acc:HGNC:535]	-
ENSG00000126698	37.9605	35.4727	33.6524	41.88	41.1231	43.5259	34.4465	32.5606	40.3175	31.1909	37.1568	39.436	32.8931	27.5541	35.3049	DNAJC8	1	28199456	28233025	-	2888	protein_coding	DnaJ heat shock protein family (Hsp40) member C8 [Source:HGNC Symbol;Acc:HGNC:15470]	-
ENSG00000165527	36.5277	44.7826	44.0938	39.0808	53.4794	47.3333	37.9188	38.8618	48.8618	39.1488	44.0552	40.847	36.9955	35.1802	34.4773	ARF6	14	49893092	49897054	+	3865	protein_coding	ADP ribosylation factor 6 [Source:HGNC Symbol;Acc:HGNC:659]	-
ENSG00000099800	34.7973	33.385	35.4532	29.7916	43.6686	43.3604	37.2633	40.7928	28.0637	35.9528	43.3145	33.2662	30.0535	24.8516	25.0853	TIMM13	19	2425624	2427894	-	1973	protein_coding	translocase of inner mitochondrial membrane 13 [Source:HGNC Symbol;Acc:HGNC:11816]	-
ENSG00000181649	20.2061	18.9083	26.3332	23.5584	33.7125	130.917	46.1909	59.7199	41.4571	22.366	59.7891	24.0523	21.6993	11.9461	14.3624	PHLDA2	11	2928273	2929455	-	955	protein_coding	pleckstrin homology like domain family A member 2 [Source:HGNC Symbol;Acc:HGNC:12385]	-
ENSG00000163513	64.4755	73.0451	23.3655	55.9604	58.6071	38.7351	47.8041	51.5911	44.9194	31.8075	73.3905	32.9331	29.3958	60.6835	49.8806	TGFBR2	3	30606502	30694142	+	4704	protein_coding	transforming growth factor beta receptor 2 [Source:HGNC Symbol;Acc:HGNC:11773]	-
ENSG00000107581	37.926	35.4206	35.9787	39.2533	41.6199	33.4029	34.838	30.2631	52.8539	44.0277	35.2861	41.146	34.6747	46.8365	44.3886	EIF3A	10	119033670	119080823	-	7101	protein_coding	eukaryotic translation initiation factor 3 subunit A [Source:HGNC Symbol;Acc:HGNC:3271]	-
ENSG00000189060	40.5062	45.0841	36.3147	30.6813	28.4614	33.7307	43.0154	24.3313	45.1662	61.6946	25.7141	40.8681	42.1143	47.2558	41.3965	H1F0	22	37805093	37807436	+	2344	protein_coding	H1 histone family member 0 [Source:HGNC Symbol;Acc:HGNC:4714]	-
ENSG00000175130	57.694	27.9596	34.0335	51.3761	22.4072	27.218	13.9487	21.8865	19.1467	13.6273	33.7973	38.1843	9.2864	17.9776	33.102	MARCKSL1	1	32333832	32336379	-	1699	protein_coding	MARCKS like 1 [Source:HGNC Symbol;Acc:HGNC:7142]	-
ENSG00000234741	39.8654	33.611	44.6981	32.7427	30.0745	24.4463	44.1006	40.8259	20.7882	52.0134	24.4847	48.7053	47.7718	36.9794	43.5206	GAS5	1	173863900	173868882	-	3631	processed_transcript	growth arrest specific 5 [Source:HGNC Symbol;Acc:HGNC:16355]	-
ENSG00000184371	61.5638	55.494	36.9344	66.5588	28.8207	50.3885	62.5994	64.6747	34.1731	30.906	36.7712	40.2722	40.9255	56.7484	54.1626	CSF1	1	109910242	109930992	+	5418	protein_coding	colony stimulating factor 1 [Source:HGNC Symbol;Acc:HGNC:2432]	-
ENSG00000196937	30.5872	28.2882	56.2084	38.6571	21.4516	42.3204	36.5003	59.5858	38.2099	27.5257	56.5051	32.7334	35.8666	34.9583	40.0561	FAM3C	7	121348851	121396364	-	3422	protein_coding	family with sequence similarity 3 member C [Source:HGNC Symbol;Acc:HGNC:18664]	-
ENSG00000260549	6.51762	10.7342	1.16272	12.9538	26.8132	47.0638	25.4235	29.8623	27.9629	7.69922	60.3628	7.77572	12.3759	3.54356	3.67205	MT1L	16	56617476	56618818	+	411	transcribed_unprocessed_pseudogene	metallothionein 1L, pseudogene [Source:HGNC Symbol;Acc:HGNC:7404]	-
ENSG00000165886	21.0231	19.9966	27.0661	24.3872	30.2431	38.7421	27.2147	24.9258	23.5212	27.05	32.7753	25.0786	27.1099	19.6113	22.8968	UBTD1	10	97498868	97571209	+	1706	protein_coding	ubiquitin domain containing 1 [Source:HGNC Symbol;Acc:HGNC:25683]	-
ENSG00000137809	30.94	40.5523	27.5744	15.4211	16.6241	19.8034	40.1777	21.9856	46.0623	97.717	35.116	31.6523	157.592	95.2927	59.4654	ITGA11	15	68296533	68432162	-	10864	protein_coding	integrin subunit alpha 11 [Source:HGNC Symbol;Acc:HGNC:6136]	-
ENSG00000112110	36.9792	34.7345	33.6685	37.19	48.6513	49.2168	30.6323	37.4963	30.5292	32.3342	36.2034	35.8804	37.4381	21.3606	24.9545	MRPL18	6	159789812	159798436	+	1375	protein_coding	mitochondrial ribosomal protein L18 [Source:HGNC Symbol;Acc:HGNC:14477]	-
ENSG00000100138	27.1396	30.7972	26.381	31.5349	43.1602	40.6501	35.1293	38.9144	29.169	25.9198	32.9691	32.2854	32.2126	21.9261	25.709	SNU13	22	41673930	41690504	-	2930	protein_coding	small nuclear ribonucleoprotein 13 [Source:HGNC Symbol;Acc:HGNC:7819]	-
ENSG00000163739	3.59799	93.2179	0.184366	42.2067	199.405	5.09115	110.382	14.8214	13.5272	1.01735	12.2913	4.59276	0.617789	0.249726	0.411006	CXCL1	4	73869393	73871242	+	1296	protein_coding	C-X-C motif chemokine ligand 1 [Source:HGNC Symbol;Acc:HGNC:4602]	-
ENSG00000135535	58.6037	38.6562	40.8923	38.4251	38.0433	32.5014	33.9417	34.8558	46.9275	38.7899	39.8877	36.871	34.0256	40.057	48.3618	CD164	6	109366514	109382812	-	7206	protein_coding	CD164 molecule [Source:HGNC Symbol;Acc:HGNC:1632]	-
ENSG00000143575	36.025	42.5869	40.6915	39.688	40.6991	37.6834	37.7153	44.1016	32.97	39.9157	34.4871	42.1908	42.9449	32.9277	37.7355	HAX1	1	154272511	154275875	+	2155	protein_coding	HCLS1 associated protein X-1 [Source:HGNC Symbol;Acc:HGNC:16915]	-
ENSG00000126461	29.6896	30.6579	34.4117	34.3447	37.4578	41.6385	33.4797	43.2484	28.9319	30.3126	34.3508	34.1155	32.6202	28.278	26.2838	SCAF1	19	49642125	49658642	+	4548	protein_coding	SR-related CTD associated factor 1 [Source:HGNC Symbol;Acc:HGNC:30403]	-
ENSG00000150630	14.021	16.0682	12.4159	31.2259	39.2155	54.1338	29.8462	30.8258	30.8488	14.1874	35.4473	17.2502	23.7822	14.7947	12.2527	VEGFC	4	176683538	176792727	-	2420	protein_coding	vascular endothelial growth factor C [Source:HGNC Symbol;Acc:HGNC:12682]	-
ENSG00000138685	16.0497	27.7131	19.9703	28.7779	41.6262	33.5619	43.9873	25.6112	21.3696	43.3205	15.4736	21.2092	34.3758	21.9923	18.5089	FGF2	4	122826708	122898236	+	6775	protein_coding	fibroblast growth factor 2 [Source:HGNC Symbol;Acc:HGNC:3676]	-
ENSG00000112697	31.7701	31.2524	27.8559	33.7165	43.4404	29.2154	35.7252	33.2109	58.7742	30.3384	34.4661	29.3039	31.1561	35.8913	32.4575	TMEM30A	6	75252924	75284968	-	5123	protein_coding	transmembrane protein 30A [Source:HGNC Symbol;Acc:HGNC:16667]	-
ENSG00000122218	28.5447	33.4712	33.1583	35.4414	42.1418	36.6055	41.0567	30.9096	45.0597	35.9747	36.8342	35.2045	38.6206	37.8679	34.9626	COPA	1	160288686	160343400	-	7723	protein_coding	coatomer protein complex subunit alpha [Source:HGNC Symbol;Acc:HGNC:2230]	-
ENSG00000137161	33.1192	31.2232	37.5085	37.1674	41.2557	42.7569	34.0722	42.4013	30.8914	33.64	43.9769	41.3945	30.0135	28.0259	28.6504	CNPY3	6	42929192	42939287	+	1712	protein_coding	canopy FGF signaling regulator 3 [Source:HGNC Symbol;Acc:HGNC:11968]	-
ENSG00000124193	38.4711	40.7671	36.7797	37.7754	37.884	35.337	42.0054	36.3875	34.0558	32.4614	40.0368	40.0087	35.2333	36.9412	33.4678	SRSF6	20	43457928	43464247	+	4593	protein_coding	serine and arginine rich splicing factor 6 [Source:HGNC Symbol;Acc:HGNC:10788]	-
ENSG00000065308	40.2854	41.4897	45.2246	45.1109	35.2149	29.838	33.0512	34.5761	62.0428	49.1133	33.9426	53.4623	34.5798	48.4144	55.6014	TRAM2	6	52497402	52576915	-	6908	protein_coding	translocation associated membrane protein 2 [Source:HGNC Symbol;Acc:HGNC:16855]	-
ENSG00000107957	20.4316	38.4485	25.4822	25.2771	26.1507	24.4362	42.1919	19.8828	41.6518	64.5922	27.297	27.2798	66.7679	59.6511	53.3298	SH3PXD2A	10	103594027	103855543	-	11756	protein_coding	SH3 and PX domains 2A [Source:HGNC Symbol;Acc:HGNC:23664]	-
ENSG00000102119	32.9808	31.8971	39.3301	34.0084	40.7815	36.4329	31.2768	36.8848	32.618	29.1635	30.5578	38.6623	34.2038	29.2002	30.4348	EMD	X	154379197	154381523	+	2020	protein_coding	emerin [Source:HGNC Symbol;Acc:HGNC:3331]	-
ENSG00000143549	26.0775	27.3467	24.1245	35.8777	46.9278	50.2231	38.4071	34.2535	51.6063	24.6756	43.9688	30.0716	28.4021	20.9681	24.3293	TPM3	1	154155304	154194648	-	8389	protein_coding	tropomyosin 3 [Source:HGNC Symbol;Acc:HGNC:12012]	-
ENSG00000104611	18.8475	25.9095	19.4843	42.8528	26.1724	23.0172	42.6552	20.8331	21.3788	32.5745	18.5138	31.3284	25.1382	32.7215	25.6722	SH2D4A	8	19313617	19396218	+	4148	protein_coding	SH2 domain containing 4A [Source:HGNC Symbol;Acc:HGNC:26102]	-
ENSG00000135926	49.2365	38.8822	42.0297	35.4568	29.6203	40.7968	39.7884	31.6912	39.5278	34.2218	40.0927	36.6959	31.5953	35.6149	47.3925	TMBIM1	2	218274192	218292586	-	5098	protein_coding	transmembrane BAX inhibitor motif containing 1 [Source:HGNC Symbol;Acc:HGNC:23410]	-
ENSG00000125991	33.8135	38.6197	40.1906	34.5441	36.6229	41.0012	43.639	44.6849	32.1252	36.0984	46.4041	33.4559	35.8949	30.2812	30.9509	ERGIC3	20	35542021	35557634	+	6012	protein_coding	ERGIC and golgi 3 [Source:HGNC Symbol;Acc:HGNC:15927]	-
ENSG00000125826	32.397	39.9407	38.4622	38.0061	28.4274	36.1013	34.9616	38.5054	23.9618	50.2102	29.1681	39.2926	44.183	29.9094	35.8837	RBCK1	20	407498	430966	+	4024	protein_coding	RANBP2-type and C3HC4-type zinc finger containing 1 [Source:HGNC Symbol;Acc:HGNC:15864]	-
ENSG00000161677	26.9656	31.0372	34.7202	31.0531	46.3803	47.6036	32.1246	43.7274	23.9309	26.5788	36.4697	30.3434	31.9478	20.6286	23.3671	JOSD2	19	50505998	50511353	-	1514	protein_coding	Josephin domain containing 2 [Source:HGNC Symbol;Acc:HGNC:28853]	-
ENSG00000134107	12.7474	31.2851	10.2905	13.4055	22.3359	82.0855	31.0084	11.0587	62.862	39.0084	26.1856	32.9827	48.5089	29.406	30.3559	BHLHE40	3	4979116	4985323	+	3837	protein_coding	basic helix-loop-helix family member e40 [Source:HGNC Symbol;Acc:HGNC:1046]	bHLH
ENSG00000105373	58.0861	47.1214	52.2411	35.6443	39.0839	32.8271	28.8618	36.5965	24.4356	46.1435	30.097	52.5881	36.0483	40.645	52.6663	NOP53	19	47745522	47757058	+	5341	protein_coding	NOP53 ribosome biogenesis factor [Source:HGNC Symbol;Acc:HGNC:4333]	-
ENSG00000124172	31.2289	34.0462	31.254	30.0616	40.4655	48.1981	36.1982	42.1368	29.2701	27.0798	41.8999	33.5963	32.4885	21.9483	26.2643	ATP5F1E	20	59025467	59032382	-	5126	protein_coding	ATP synthase F1 subunit epsilon [Source:HGNC Symbol;Acc:HGNC:838]	-
ENSG00000132646	33.0147	31.805	26.1516	39.8124	48.3243	40.1392	29.1092	31.4822	43.666	21.942	39.9869	28.4876	26.5102	20.1041	27.2186	PCNA	20	5114953	5126626	-	1471	protein_coding	proliferating cell nuclear antigen [Source:HGNC Symbol;Acc:HGNC:8729]	-
ENSG00000013275	26.0397	30.7539	27.2271	32.5209	42.6384	50.9368	37.9082	36.6996	35.9472	26.6239	38.3497	33.5381	29.7737	21.5244	25.1604	PSMC4	19	39971005	39981441	+	2387	protein_coding	proteasome 26S subunit, ATPase 4 [Source:HGNC Symbol;Acc:HGNC:9551]	-
ENSG00000108344	21.4454	23.9239	24.5123	24.0453	33.6491	34.9908	28.9379	24.3755	27.2823	23.7244	28.0354	25.5428	24.839	19.4617	21.8634	PSMD3	17	39980797	39997960	+	4964	protein_coding	proteasome 26S subunit, non-ATPase 3 [Source:HGNC Symbol;Acc:HGNC:9560]	-
ENSG00000154723	30.0357	28.3491	25.116	29.2332	37.915	44.3315	38.7811	37.5192	26.7684	23.3108	39.8812	28.7241	31.0985	19.109	22.7918	ATP5PF	21	25716503	25735673	-	2043	protein_coding	ATP synthase peripheral stalk subunit F6 [Source:HGNC Symbol;Acc:HGNC:847]	-
ENSG00000105825	12.8177	15.0723	4.00903	18.234	21.19	101.623	67.8587	30.0771	13.0733	5.03406	102.615	3.26196	22.4072	2.48888	1.58885	TFPI2	7	93885396	93890991	-	2682	protein_coding	tissue factor pathway inhibitor 2 [Source:HGNC Symbol;Acc:HGNC:11761]	-
ENSG00000140941	28.7666	28.8119	31.1771	35.4039	35.2443	37.023	35.7757	39.065	31.8879	33.2142	37.5182	29.271	36.7258	28.3867	32.9009	MAP1LC3B	16	87383995	87404779	+	5313	protein_coding	microtubule associated protein 1 light chain 3 beta [Source:HGNC Symbol;Acc:HGNC:13352]	-
ENSG00000118849	7.96452	3.14313	0.935021	2.45785	0.407318	5.57385	2.2402	2.71389	0.23957	1.86334	1.3478	0.929018	1.47442	2.29779	6.0945	RARRES1	3	158696892	158732696	-	2236	protein_coding	retinoic acid receptor responder 1 [Source:HGNC Symbol;Acc:HGNC:9867]	-
ENSG00000234975	28.4153	46.568	27.8374	29.909	51.5068	63.6489	47.8475	46.1797	22.6942	28.802	28.2141	31.9	19.4334	17.8712	34.3688	FTH1P2	1	228687415	228687826	+	412	processed_pseudogene	ferritin heavy chain 1 pseudogene 2 [Source:HGNC Symbol;Acc:HGNC:3989]	-
ENSG00000237973	44.2374	43.0544	26.5573	42.9912	27.4173	38.3393	31.7303	65.3194	29.667	13.5353	40.3881	44.8668	19.9011	32.4851	21.8059	MTCO1P12	1	631074	632616	+	1543	unprocessed_pseudogene	MT-CO1 pseudogene 12 [Source:HGNC Symbol;Acc:HGNC:52014]	-
ENSG00000162407	76.0893	78.6185	61.7234	80.6646	55.9363	14.8187	41.7867	67.5413	40.9502	61.0108	43.6452	102.575	34.5612	91.7408	62.9468	PLPP3	1	56494747	56645301	-	5286	protein_coding	phospholipid phosphatase 3 [Source:HGNC Symbol;Acc:HGNC:9229]	-
ENSG00000172201	4.67705	5.18686	6.16713	5.4219	7.09105	4.95615	4.91736	2.56938	6.77285	15.9299	5.83158	13.3102	13.3014	16.8795	18.7288	ID4	6	19837386	19840684	+	2344	protein_coding	inhibitor of DNA binding 4, HLH protein [Source:HGNC Symbol;Acc:HGNC:5363]	bHLH
ENSG00000264281	19.7153	44.065	24.5065	59.9997	39.6999	28.9201	31.0738	28.0775	34.3384	32.4552	84.1735	27.144	18.7182	16.0785	20.487	AC016596.1	5	55944656	55944733	+	78	processed_pseudogene	ribosomal protein L41 (RPL41) pseudogene	-
ENSG00000159352	31.6779	37.2333	30.6073	34.8222	47.2983	48.9794	36.6904	37.8785	33.8007	31.8842	36.6951	33.9167	31.1026	23.6025	26.9822	PSMD4	1	151254703	151267479	+	3027	protein_coding	proteasome 26S subunit, non-ATPase 4 [Source:HGNC Symbol;Acc:HGNC:9561]	-
ENSG00000164761	32.6556	30.2136	132.189	95.3027	23.2121	49.7714	41.9915	83.4567	46.0452	30.1663	30.5153	88.473	34.0527	34.1734	19.8626	TNFRSF11B	8	118923557	118952200	-	2827	protein_coding	TNF receptor superfamily member 11b [Source:HGNC Symbol;Acc:HGNC:11909]	-
ENSG00000099864	61.6036	62.6402	42.6223	32.018	17.6567	5.22808	17.0648	17.133	12.0753	89.2319	10.0768	53.7683	70.9818	87.8847	65.5971	PALM	19	708939	748329	+	4908	protein_coding	paralemmin [Source:HGNC Symbol;Acc:HGNC:8594]	-
ENSG00000111321	45.7989	35.4196	42.5656	36.4542	36.4813	41.6761	45.9964	49.8907	28.4124	27.9235	45.195	43.9616	29.4958	30.5737	32.5988	LTBR	12	6375045	6391571	+	6280	protein_coding	lymphotoxin beta receptor [Source:HGNC Symbol;Acc:HGNC:6718]	-
ENSG00000178982	37.7987	32.9102	32.9629	34.1889	44.8546	43.0515	33.0713	37.7988	30.6321	34.588	37.7942	40.7188	33.6818	25.1004	30.6342	EIF3K	19	38619082	38636955	+	2798	protein_coding	eukaryotic translation initiation factor 3 subunit K [Source:HGNC Symbol;Acc:HGNC:24656]	-
ENSG00000084733	33.9498	32.2265	37.295	39.5892	34	34.2311	33.1533	38.4384	40.5571	38.9556	32.4585	36.0971	35.3197	39.5086	44.7309	RAB10	2	26034107	26137454	+	3631	protein_coding	RAB10, member RAS oncogene family [Source:HGNC Symbol;Acc:HGNC:9759]	-
ENSG00000211445	125.451	149.617	7.61081	45.2296	26.6923	28.3487	29.9361	57.44	22.7093	36.0157	22.0164	81.9416	23.9581	65.7932	99.513	GPX3	5	151020438	151028993	+	3163	protein_coding	glutathione peroxidase 3 [Source:HGNC Symbol;Acc:HGNC:4555]	-
ENSG00000129187	41.1478	35.2999	45.0163	38.5008	32.058	34.9658	40.4037	36.5429	36.376	33.9323	39.8573	39.1295	36.743	32.5653	34.7963	DCTD	4	182890060	182917936	-	3466	protein_coding	dCMP deaminase [Source:HGNC Symbol;Acc:HGNC:2710]	-
ENSG00000166073	25.8061	34.7442	49.0339	37.1734	31.8651	36.0575	33.3752	28.9675	45.7585	45.7235	36.5851	45.4183	32.6249	40.3055	45.3425	GPR176	15	39799032	39920892	-	5119	protein_coding	G protein-coupled receptor 176 [Source:HGNC Symbol;Acc:HGNC:32370]	-
ENSG00000172057	15.7466	23.1614	26.6672	19.0876	22.5263	18.1568	32.3425	31.8968	17.6517	21.0284	25.488	21.7839	21.4649	15.9903	20.0293	ORMDL3	17	39921041	39927601	-	3752	protein_coding	ORMDL sphingolipid biosynthesis regulator 3 [Source:HGNC Symbol;Acc:HGNC:16038]	-
ENSG00000189129	41.6053	48.114	52.6531	59.5904	34.0067	23.8311	49.0832	79.2935	36.7592	34.8762	65.6206	57.7632	46.9454	50.1454	53.6959	PLAC9	10	80131682	80145359	+	1240	protein_coding	placenta specific 9 [Source:HGNC Symbol;Acc:HGNC:19255]	-
ENSG00000204227	37.7368	40.5769	42.4187	34.2682	34.8425	43.552	31.9671	42.1626	30.6439	32.1428	35.818	39.6841	35.0251	30.2193	30.3493	RING1	6	33208495	33212722	+	1818	protein_coding	ring finger protein 1 [Source:HGNC Symbol;Acc:HGNC:10018]	-
ENSG00000084754	42.8752	38.618	36.4673	34.3582	51.2811	40.6528	38.2249	41.079	40.2134	24.7883	39.9845	37.2512	33.0487	30.9253	37.3127	HADHA	2	26190635	26244726	-	4385	protein_coding	hydroxyacyl-CoA dehydrogenase trifunctional multienzyme complex subunit alpha [Source:HGNC Symbol;Acc:HGNC:4801]	-
ENSG00000131668	0.0837473	0	0	0.0724855	0.281891	0	0.0909305	0.102703	0.0548093	0	0	0.0449609	0.106015	0.0455325	0	BARX1	9	93951622	93955372	-	1777	protein_coding	BARX homeobox 1 [Source:HGNC Symbol;Acc:HGNC:955]	Homeobox
ENSG00000165915	26.145	30.2381	37.8944	25.5047	32.0476	43.7597	38.1752	42.0826	31.9873	28.0726	42.2051	33.0197	36.3915	23.7315	25.2058	SLC39A13	11	47407132	47416501	+	4584	protein_coding	solute carrier family 39 member 13 [Source:HGNC Symbol;Acc:HGNC:20859]	-
ENSG00000108829	22.7625	23.7864	25.1617	29.6979	36.9188	45.498	35.8878	30.3707	54.708	30.3859	37.5298	30.4984	32.5662	25.6455	27.4102	LRRC59	17	50375059	50397553	-	4570	protein_coding	leucine rich repeat containing 59 [Source:HGNC Symbol;Acc:HGNC:28817]	-
ENSG00000146112	31.1401	34.7128	33.2248	29.6133	34.4581	51.4648	42.1263	35.219	39.8352	35.1024	41.0026	33.6329	38.0035	29.1168	30.8664	PPP1R18	6	30676389	30687895	-	4599	protein_coding	protein phosphatase 1 regulatory subunit 18 [Source:HGNC Symbol;Acc:HGNC:29413]	-
ENSG00000182197	25.5212	31.3528	35.4317	42.4301	41.3919	43.7945	54.4111	40.2276	41.7429	29.6799	42.3739	37.8892	37.5308	33.9439	26.5319	EXT1	8	117794490	118111853	-	8325	protein_coding	exostosin glycosyltransferase 1 [Source:HGNC Symbol;Acc:HGNC:3512]	-
ENSG00000179262	37.3313	37.9772	39.0994	35.9228	45.4452	41.035	33.6055	35.9195	36.5484	36.3729	37.4667	38.7244	30.1738	29.14	29.2178	RAD23A	19	12945855	12953642	+	2449	protein_coding	RAD23 homolog A, nucleotide excision repair protein [Source:HGNC Symbol;Acc:HGNC:9812]	-
ENSG00000117411	28.9326	32.749	34.3014	31.8602	36.3388	49.5917	33.0135	41.211	35.6069	37.6392	37.4799	29.9714	41.154	28.926	28.6431	B4GALT2	1	43978943	43991170	+	3772	protein_coding	beta-1,4-galactosyltransferase 2 [Source:HGNC Symbol;Acc:HGNC:925]	-
ENSG00000277702	48.2089	54.6713	28.6053	34.671	29.5036	23.8286	56.6427	98.3208	44.1255	14.1134	73.2704	18.0046	38.4739	40.4557	26.6748	AC239859.6	1	143419625	143420207	-	213	unprocessed_pseudogene	lymphocyte-specific protein 1 (LSP1) pseudogene	-
ENSG00000008394	40.7985	36.6819	15.03	29.1315	52.4729	44.888	42.2419	47.0733	28.3025	26.6676	33.2226	36.1463	20.124	28.0145	26.7406	MGST1	12	16347142	16609259	+	7440	protein_coding	microsomal glutathione S-transferase 1 [Source:HGNC Symbol;Acc:HGNC:7061]	-
ENSG00000148484	30.1591	37.2353	36.2312	33.0802	49.9822	43.7591	36.4215	39.7363	36.1953	29.9626	42.0794	40.6817	34.1065	28.3219	31.8166	RSU1	10	16590611	16817528	-	4191	protein_coding	Ras suppressor protein 1 [Source:HGNC Symbol;Acc:HGNC:10464]	-
ENSG00000138107	27.308	31.095	26.4916	30.6841	41.1546	38.4606	34.3489	33.2342	35.315	28.7156	34.6091	29.0295	31.4825	27.208	28.2126	ACTR1A	10	102461881	102502711	-	4654	protein_coding	ARP1 actin related protein 1 homolog A [Source:HGNC Symbol;Acc:HGNC:167]	-
ENSG00000181061	27.1576	27.5946	24.3931	31.9902	38.7958	36.7994	40.0341	43.0382	33.638	22.8276	41.3177	31.2427	25.1373	21.6166	23.5856	HIGD1A	3	42784298	42804531	-	1675	protein_coding	HIG1 hypoxia inducible domain family member 1A [Source:HGNC Symbol;Acc:HGNC:29527]	-
ENSG00000070087	34.1587	28.2016	45.7229	33.5474	30.5839	39.2738	39.5427	38.0237	43.1573	30.8561	46.8948	41.7034	35.923	25.927	27.3823	PFN2	3	149964904	150050788	-	3709	protein_coding	profilin 2 [Source:HGNC Symbol;Acc:HGNC:8882]	-
ENSG00000152291	29.003	31.0072	28.9435	27.8739	29.3255	33.5769	40.6336	33.6605	42.2609	34.2313	34.7398	27.243	34.2205	43.1466	38.6214	TGOLN2	2	85318020	85328425	-	7081	protein_coding	trans-golgi network protein 2 [Source:HGNC Symbol;Acc:HGNC:15450]	-
ENSG00000133169	1.32054	2.5531	1.10619	14.3615	28.6722	16.9705	47.5026	18.958	7.32725	0.793537	9.71675	3.88381	0.381575	0.0468237	0.462381	BEX1	X	103062651	103064240	-	864	protein_coding	brain expressed X-linked 1 [Source:HGNC Symbol;Acc:HGNC:1036]	-
ENSG00000188612	40.6324	41.0457	34.4377	35.9324	44.8629	38.5327	34.8213	30.6068	37.9533	33.7678	36.0847	33.2661	31.2585	34.097	31.8961	SUMO2	17	75165586	75182983	-	3372	protein_coding	small ubiquitin-like modifier 2 [Source:HGNC Symbol;Acc:HGNC:11125]	-
ENSG00000233762	28.2989	35.003	30.7359	31.025	48.2888	42.138	32.4131	38.3789	32.5743	29.9684	33.2286	36.373	30.8714	19.9111	27.1098	AC007969.1	2	171517270	171517716	-	447	processed_pseudogene	ribosomal protein S15 (RPS15) pseudogene	-
ENSG00000253683	33.3292	35.5356	28.9339	30.4127	39.1344	45.5266	33.1022	39.9227	27.139	26.9192	43.4451	30.1689	35.323	18.5422	18.7264	AC027309.2	5	172656522	172656713	-	192	processed_pseudogene	coiled-coil domain containing 72 (CCDC72) pseudogene	-
ENSG00000162191	45.7271	41.5948	45.2727	34.9318	37.247	35.9035	30.3129	38.328	24.7529	38.5133	33.9218	39.8847	28.9987	32.0833	34.8692	UBXN1	11	62676498	62679117	-	2532	protein_coding	UBX domain protein 1 [Source:HGNC Symbol;Acc:HGNC:18402]	-
ENSG00000079246	32.0266	31.6549	25.9582	34.3374	37.2274	34.9432	33.1567	25.473	42.8504	29.6087	33.4047	33.2423	29.3895	29.7178	31.1037	XRCC5	2	216107464	216206303	+	5463	protein_coding	X-ray repair cross complementing 5 [Source:HGNC Symbol;Acc:HGNC:12833]	-
ENSG00000197965	15.27	25.5591	24.945	37.0683	27.0498	27.7783	35.2166	23.7973	29.781	44.6896	26.8584	26.7976	29.4483	29.4561	37.2113	MPZL1	1	167721192	167791919	+	7069	protein_coding	myelin protein zero like 1 [Source:HGNC Symbol;Acc:HGNC:7226]	-
ENSG00000100348	37.9186	31.0049	33.801	36.003	45.0939	38.8433	33.1049	41.0856	31.9032	31.4637	39.22	38.3694	31.4288	26.4837	25.5722	TXN2	22	36467036	36482030	-	2050	protein_coding	thioredoxin 2 [Source:HGNC Symbol;Acc:HGNC:17772]	-
ENSG00000090861	54.3155	51.5504	43.2404	38.4778	45.5179	27.5326	28.2119	24.3751	41.4551	51.661	29.241	47.0261	39.9772	49.9535	46.7768	AARS	16	70252295	70289543	-	4498	protein_coding	alanyl-tRNA synthetase [Source:HGNC Symbol;Acc:HGNC:20]	-
ENSG00000140564	30.0177	28.026	26.9487	26.8529	44.8062	43.7509	37.5137	33.2545	37.7286	27.7196	41.7733	25.8883	29.1669	24.7714	28.2874	FURIN	15	90868592	90883458	+	4728	protein_coding	furin, paired basic amino acid cleaving enzyme [Source:HGNC Symbol;Acc:HGNC:8568]	-
ENSG00000132386	82.7418	57.0329	43.7547	33.2824	36.5759	16.4277	61.3375	75.3594	32.4178	70.1821	35.2284	26.6579	46.0077	43.158	79.5495	SERPINF1	17	1761959	1777574	+	3069	protein_coding	serpin family F member 1 [Source:HGNC Symbol;Acc:HGNC:8824]	-
ENSG00000175220	36.6835	35.7626	46.0612	30.5893	37.7111	40.6649	34.2314	33.4427	33.1715	39.8426	30.529	35.1382	37.6901	35.7694	38.4586	ARHGAP1	11	46677080	46700615	-	6138	protein_coding	Rho GTPase activating protein 1 [Source:HGNC Symbol;Acc:HGNC:673]	-
ENSG00000112769	38.2794	40.5654	22.392	35.5243	48.8114	26.0071	37.9797	29.1612	29.3324	31.1107	35.7114	16.6383	21.5936	34.4895	34.2607	LAMA4	6	112108760	112254939	-	11575	protein_coding	laminin subunit alpha 4 [Source:HGNC Symbol;Acc:HGNC:6484]	-
ENSG00000260260	38.2926	38.5497	33.1858	25.4851	61.9159	46.5005	29.2929	48.2942	37.0219	22.5146	44.8466	37.0276	24.0995	23.4217	22.4539	SNHG19	16	2154797	2155358	-	342	lincRNA	small nucleolar RNA host gene 19 [Source:HGNC Symbol;Acc:HGNC:49574]	-
ENSG00000013306	28.25	26.8864	34.6277	27.9946	38.2154	38.0174	28.5651	37.1762	27.8432	24.4852	38.5228	32.7762	29.1587	24.3812	26.5123	SLC25A39	17	44319625	44324870	-	3526	protein_coding	solute carrier family 25 member 39 [Source:HGNC Symbol;Acc:HGNC:24279]	-
ENSG00000221978	36.4987	35.1683	36.0151	32.1296	28.2669	34.9891	28.401	43.9608	17.8583	25.2535	33.8215	38.5773	34.7626	33.5221	28.3569	CCNL2	1	1385711	1399328	-	6850	protein_coding	cyclin L2 [Source:HGNC Symbol;Acc:HGNC:20570]	-
ENSG00000167863	27.1599	33.3899	28.6378	33.8594	47.1872	45.4505	32.8735	34.7102	27.4011	25.3497	46.304	30.477	28.3079	18.5062	21.6516	ATP5PD	17	75038863	75046985	-	3231	protein_coding	ATP synthase peripheral stalk subunit d [Source:HGNC Symbol;Acc:HGNC:845]	-
ENSG00000126088	30.6542	36.2166	27.5461	30.991	41.545	42.3927	29.9867	35.1766	25.6385	24.919	32.2932	33.3402	24.9577	18.8645	23.2475	UROD	1	45012147	45015575	+	2908	protein_coding	uroporphyrinogen decarboxylase [Source:HGNC Symbol;Acc:HGNC:12591]	-
ENSG00000157020	25.5319	31.3016	29.7356	32.521	41.1984	52.2004	38.0074	36.5108	40.1227	28.5584	41.0586	32.972	34.3328	23.6821	22.4551	SEC13	3	10293131	10321178	-	5446	protein_coding	SEC13 homolog, nuclear pore and COPII coat complex component [Source:HGNC Symbol;Acc:HGNC:10697]	-
ENSG00000104408	48.392	36.8707	42.4558	35.6497	33.0787	31.0755	31.7158	32.1395	28.6187	42.1039	31.7877	43.0345	36.3602	38.5423	44.1521	EIF3E	8	108201216	108435333	-	6005	protein_coding	eukaryotic translation initiation factor 3 subunit E [Source:HGNC Symbol;Acc:HGNC:3277]	-
ENSG00000112308	31.7509	33.6165	30.2574	34.8449	26.5805	28.2108	34.357	33.629	34.9038	40.0077	30.9174	29.8111	38.5642	38.6159	41.2962	C6orf62	6	24704861	24720836	-	4134	protein_coding	chromosome 6 open reading frame 62 [Source:HGNC Symbol;Acc:HGNC:20998]	-
ENSG00000184007	37.2546	35.6325	34.797	36.3729	34.0909	34.9159	35.2795	33.79	38.2177	37.7161	36.3712	35.8573	32.0688	36.6082	37.6236	PTP4A2	1	31906421	31944856	-	6719	protein_coding	protein tyrosine phosphatase type IVA, member 2 [Source:HGNC Symbol;Acc:HGNC:9635]	-
ENSG00000123975	20.7974	16.2351	11.0114	31.0285	40.338	51.1504	18.1002	24.6365	39.8005	11.4427	28.7954	14.7279	11.9088	8.24952	16.3651	CKS2	9	89311198	89316703	+	613	protein_coding	CDC28 protein kinase regulatory subunit 2 [Source:HGNC Symbol;Acc:HGNC:2000]	-
ENSG00000204463	32.9681	35.0112	35.1882	33.3054	41.4046	38.8919	32.2457	32.385	35.7119	31.5743	35.6644	34.6665	29.713	30.3303	27.1598	BAG6	6	31639028	31652705	-	5310	protein_coding	BCL2 associated athanogene 6 [Source:HGNC Symbol;Acc:HGNC:13919]	-
ENSG00000101255	22.9108	43.382	35.6424	29.5823	28.3254	20.3965	30.9615	19.3053	21.6546	86.7578	12.1924	48.6842	77.476	35.1425	61.309	TRIB3	20	362835	397559	+	3434	protein_coding	tribbles pseudokinase 3 [Source:HGNC Symbol;Acc:HGNC:16228]	-
ENSG00000141367	27.7369	28.7704	29.7108	29.9526	33.6881	31.985	29.7793	24.008	55.5444	38.5967	32.1504	31.2468	29.7482	39.8131	37.7018	CLTC	17	59619689	59696956	+	11836	protein_coding	clathrin heavy chain [Source:HGNC Symbol;Acc:HGNC:2092]	-
ENSG00000177628	28.6379	31.106	30.686	34.5321	38.685	64.0001	37.9597	32.8812	36.7371	37.7765	43.3418	28.2525	29.3325	22.3571	29.2152	GBA	1	155234452	155244699	-	3648	protein_coding	glucosylceramidase beta [Source:HGNC Symbol;Acc:HGNC:4177]	-
ENSG00000073921	24.2716	28.7763	23.5333	35.9207	34.2414	38.7016	37.8219	28.613	49.9921	34.8644	39.7184	31.8048	33.9362	36.1278	33.8337	PICALM	11	85957684	86069882	-	5833	protein_coding	phosphatidylinositol binding clathrin assembly protein [Source:HGNC Symbol;Acc:HGNC:15514]	-
ENSG00000171159	36.6824	32.3786	35.9054	26.5053	24.6597	32.9136	28.2269	43.2102	20.8329	31.9231	39.7952	35.0685	33.2685	25.3396	27.0017	C9orf16	9	128160260	128163928	+	1662	protein_coding	chromosome 9 open reading frame 16 [Source:HGNC Symbol;Acc:HGNC:17823]	-
ENSG00000150687	25.5668	38.3139	26.222	37.6222	9.04549	60.7182	60.8114	32.4149	24.2265	48.6375	41.7997	26.1424	56.7779	77.8888	62.0494	PRSS23	11	86791059	86952910	+	11725	protein_coding	serine protease 23 [Source:HGNC Symbol;Acc:HGNC:14370]	-
ENSG00000197694	28.0357	34.6642	32.2587	23.5754	22.0202	20.6459	27.8595	20.208	34.7629	37.1802	26.7952	34.4733	28.5641	38.5495	34.8416	SPTAN1	9	128552558	128633662	+	16236	protein_coding	spectrin alpha, non-erythrocytic 1 [Source:HGNC Symbol;Acc:HGNC:11273]	-
ENSG00000240376	37.6188	30.2578	34.6631	32.9013	35.6197	36.0421	32.9675	27.0564	29.9621	41.085	29.7741	41.9166	34.2186	37.3041	42.5538	AC010343.1	5	33162179	33162807	+	629	processed_pseudogene	ribosomal protein S8 (RPS8) pseudogene	-
ENSG00000115641	17.616	29.4512	42.173	40.5834	14.2333	52.4026	34.1814	46.1149	27.9429	27.7468	27.2653	32.7794	36.8974	28.7024	25.5104	FHL2	2	105357712	105438513	-	6626	protein_coding	four and a half LIM domains 2 [Source:HGNC Symbol;Acc:HGNC:3703]	-
ENSG00000105270	36.0474	29.1994	37.6429	31.4163	33.4413	32.7571	38.9822	47.2831	28.3642	26.9711	29.2763	33.837	29.6793	27.0384	24.8068	CLIP3	19	36014660	36033343	-	3772	protein_coding	CAP-Gly domain containing linker protein 3 [Source:HGNC Symbol;Acc:HGNC:24314]	-
ENSG00000177731	35.4112	37.7625	36.5429	34.4481	42.1924	36.4709	32.6083	29.9304	39.7946	34.4011	34.2291	37.1301	28.9286	31.4259	30.4712	FLII	17	18244836	18258916	-	6465	protein_coding	FLII, actin remodeling protein [Source:HGNC Symbol;Acc:HGNC:3750]	-
ENSG00000196305	28.5667	34.1096	40.2669	35.4577	27.4053	25.5416	34.7722	27.6616	41.7957	59.6662	26.6353	39.2191	45.2964	56.3406	51.034	IARS	9	92210207	92293756	-	7401	protein_coding	isoleucyl-tRNA synthetase [Source:HGNC Symbol;Acc:HGNC:5330]	-
ENSG00000138448	23.8516	31.9443	27.1064	24.2888	21.2911	17.8572	29.1773	20.9209	42.0911	40.1633	27.6715	26.7778	39.9045	56.764	53.395	ITGAV	2	186590065	186680901	+	8211	protein_coding	integrin subunit alpha V [Source:HGNC Symbol;Acc:HGNC:6150]	-
ENSG00000171298	42.7369	48.1356	58.5644	32.3349	15.7123	39.8785	39.4557	25.9279	29.1093	43.8918	32.7634	33.06	41.1325	44.065	37.7682	GAA	17	80101556	80119879	+	5156	protein_coding	glucosidase alpha, acid [Source:HGNC Symbol;Acc:HGNC:4065]	-
ENSG00000116521	27.4643	30.5865	36.4473	35.3049	36.0277	52.8379	38.466	39.7779	35.1376	34.2527	45.9264	35.7273	31.3596	25.8605	25.9751	SCAMP3	1	155255979	155262430	-	2442	protein_coding	secretory carrier membrane protein 3 [Source:HGNC Symbol;Acc:HGNC:10565]	-
ENSG00000168439	25.5115	27.7482	26.7311	32.4345	40.7272	40.7608	37.2529	33.9476	33.5668	22.9441	35.6731	28.316	26.1427	20.0063	20.6359	STIP1	11	64185272	64204543	+	4657	protein_coding	stress induced phosphoprotein 1 [Source:HGNC Symbol;Acc:HGNC:11387]	-
ENSG00000164258	35.6862	28.1798	30.6292	26.9077	41.6659	44.6934	33.1594	33.5211	35.7782	23.096	43.1991	32.6104	27.8339	21.3631	26.7615	NDUFS4	5	53560633	53683340	+	1176	protein_coding	NADH:ubiquinone oxidoreductase subunit S4 [Source:HGNC Symbol;Acc:HGNC:7711]	-
ENSG00000130748	25.6636	20.8912	28.6509	27.199	48.629	35.2996	21.5282	34.2023	27.3972	17.5003	33.0363	28.3792	31.7534	16.2311	20.621	TMEM160	19	47045907	47048630	-	663	protein_coding	transmembrane protein 160 [Source:HGNC Symbol;Acc:HGNC:26042]	-
ENSG00000103335	32.1967	27.1944	35.8714	29.4298	35.6175	42.1209	33.7467	37.8964	34.8847	26.9443	37.021	26.8017	25.8009	26.3972	24.7062	PIEZO1	16	88715338	88785220	-	11292	protein_coding	piezo type mechanosensitive ion channel component 1 [Source:HGNC Symbol;Acc:HGNC:28993]	-
ENSG00000150459	32.6327	30.8009	35.109	30.5202	38.1764	38.3269	35.2889	43.1539	28.3068	25.5468	34.5303	34.1603	26.78	20.6686	24.6778	SAP18	13	21140514	21149084	+	3396	protein_coding	Sin3A associated protein 18 [Source:HGNC Symbol;Acc:HGNC:10530]	-
ENSG00000129083	25.3784	30.6837	26.2292	33.0364	33.3704	36.9184	36.4778	28.9975	38.9888	34.8549	36.2373	30.1068	36.1101	32.8155	30.3393	COPB1	11	14443440	14500027	-	5131	protein_coding	coatomer protein complex subunit beta 1 [Source:HGNC Symbol;Acc:HGNC:2231]	-
ENSG00000151348	28.9699	32.7925	29.3361	34.6019	33.865	40.2633	46.2599	29.9771	36.307	36.5666	46.2311	29.753	36.459	34.2947	33.2453	EXT2	11	44095549	44245429	+	5286	protein_coding	exostosin glycosyltransferase 2 [Source:HGNC Symbol;Acc:HGNC:3513]	-
ENSG00000176171	11.6167	23.67	16.0302	21.7137	36.4647	42.3513	33.844	31.5055	24.9938	16.5697	13.3706	14.2987	25.6846	13.47	14.9796	BNIP3	10	131966455	131982013	-	5325	protein_coding	BCL2 interacting protein 3 [Source:HGNC Symbol;Acc:HGNC:1084]	-
ENSG00000100591	27.7647	28.1382	26.5036	31.7939	31.5894	37.0924	33.8185	36.1541	28.9909	25.3143	31.2161	28.1315	28.3574	23.0548	22.375	AHSA1	14	77457870	77469474	+	2948	protein_coding	activator of HSP90 ATPase activity 1 [Source:HGNC Symbol;Acc:HGNC:1189]	-
ENSG00000058668	35.8792	22.5653	43.217	26.6906	33.6395	25.0789	18.3896	31.6064	37.7471	15.8583	21.3636	25.8976	11.996	24.0045	23.0322	ATP2B4	1	203626561	203744081	+	9721	protein_coding	ATPase plasma membrane Ca2+ transporting 4 [Source:HGNC Symbol;Acc:HGNC:817]	-
ENSG00000131435	17.3591	22.6927	22.494	20.8221	27.8622	46.1472	31.554	29.8313	23.7998	23.7758	31.5275	21.1503	28.462	13.726	15.116	PDLIM4	5	132257671	132273454	+	3192	protein_coding	PDZ and LIM domain 4 [Source:HGNC Symbol;Acc:HGNC:16501]	-
ENSG00000162517	30.2717	33.1708	37.1228	33.6621	35.7639	32.0842	34.4886	35.669	26.7653	33.9362	33.0338	36.3602	34.5775	25.9047	29.5791	PEF1	1	31629862	31644896	-	2227	protein_coding	penta-EF-hand domain containing 1 [Source:HGNC Symbol;Acc:HGNC:30009]	-
ENSG00000109919	28.5446	29.6783	31.8776	30.3083	37.1756	41.3467	32.815	33.1525	36.8471	30.8391	36.7441	33.2324	28.5965	23.9494	29.955	MTCH2	11	47617315	47642623	-	2897	protein_coding	mitochondrial carrier 2 [Source:HGNC Symbol;Acc:HGNC:17587]	-
ENSG00000177105	30.0088	34.2573	27.5208	27.8045	41.0661	43.5457	32.4013	36.511	30.8257	28.6487	34.4881	30.1738	30.6317	21.1359	26.7776	RHOG	11	3826978	3840983	-	1782	protein_coding	ras homolog family member G [Source:HGNC Symbol;Acc:HGNC:672]	-
ENSG00000121774	35.2553	30.1821	26.0881	35.7318	42.0606	41.1326	32.8901	27.1238	41.939	33.0725	31.7826	31.3971	31.5163	27.5342	29.7037	KHDRBS1	1	32013829	32060850	+	3588	protein_coding	KH RNA binding domain containing, signal transduction associated 1 [Source:HGNC Symbol;Acc:HGNC:18116]	-
ENSG00000153786	52.962	43.4623	46.704	38.53	30.7933	35.2911	32.3686	29.8702	31.6099	31.8416	28.9736	40.7979	27.6713	40.4352	46.8403	ZDHHC7	16	84974181	85011535	-	3947	protein_coding	zinc finger DHHC-type containing 7 [Source:HGNC Symbol;Acc:HGNC:18459]	-
ENSG00000152795	33.7895	33.8375	30.8272	35.4007	41.9623	37.301	32.5567	29.8619	39.0758	29.3651	34.3671	37.9927	30.369	29.4109	28.1198	HNRNPDL	4	82422564	82430408	-	5476	protein_coding	heterogeneous nuclear ribonucleoprotein D like [Source:HGNC Symbol;Acc:HGNC:5037]	-
ENSG00000136295	24.8396	22.306	25.3304	25.5834	33.7394	46.8802	40.8726	31.4372	43.2792	35.2803	31.1533	32.6674	35.6937	29.0167	31.2509	TTYH3	7	2631951	2664802	+	6129	protein_coding	tweety family member 3 [Source:HGNC Symbol;Acc:HGNC:22222]	-
ENSG00000147027	44.0877	38.3544	40.0784	43.8782	35.0354	24.163	35.6196	27.7425	63.257	47.64	24.1601	46.8554	43.8444	68.9263	57.2103	TMEM47	X	34627064	34657288	-	4054	protein_coding	transmembrane protein 47 [Source:HGNC Symbol;Acc:HGNC:18515]	-
ENSG00000166913	28.4581	30.5806	28.7415	31.3262	34.9357	38.1388	33.0853	27.486	43.959	37.1299	31.3683	32.5353	32.5044	31.1233	33.5446	YWHAB	20	44885676	44908532	+	7933	protein_coding	tyrosine 3-monooxygenase/tryptophan 5-monooxygenase activation protein beta [Source:HGNC Symbol;Acc:HGNC:12849]	-
ENSG00000156639	31.5878	33.0346	34.1002	33.2017	24.9016	26.9116	35.5115	30.4776	26.4364	32.7206	25.7212	34.1674	34.0043	31.0534	35.6451	ZFAND3	6	37819499	38154624	+	4036	protein_coding	zinc finger AN1-type containing 3 [Source:HGNC Symbol;Acc:HGNC:18019]	-
ENSG00000129103	32.6717	35.4006	42.6633	37.0831	38.1317	33.3608	29.7609	29.3381	31.5154	48.4572	33.7383	40.503	28.3663	32.8203	35.946	SUMF2	7	56064002	56080670	+	4101	protein_coding	sulfatase modifying factor 2 [Source:HGNC Symbol;Acc:HGNC:20415]	-
ENSG00000127837	29.0371	29.2767	32.8349	30.4925	38.7654	34.968	33.02	37.6051	29.3894	26.3195	29.9072	32.4926	27.5834	21.4776	24.4279	AAMP	2	218264123	218270257	-	3140	protein_coding	angio associated migratory cell protein [Source:HGNC Symbol;Acc:HGNC:18]	-
ENSG00000131165	29.0556	30.7509	33.5913	28.4542	36.51	42.2605	28.8278	34.4755	33.6697	29.2633	29.0384	27.6571	28.9807	22.2708	23.4396	CHMP1A	16	89644431	89657845	-	3208	protein_coding	charged multivesicular body protein 1A [Source:HGNC Symbol;Acc:HGNC:8740]	-
ENSG00000110107	30.6078	33.3381	28.3297	33.6086	36.0282	28.8869	30.3031	24.8203	32.0742	33.5809	29.7864	34.1868	28.2687	24.6367	30.4351	PRPF19	11	60890730	60906588	-	2739	protein_coding	pre-mRNA processing factor 19 [Source:HGNC Symbol;Acc:HGNC:17896]	-
ENSG00000198121	53.9956	60.2668	29.3861	71.8621	36.4831	32.7464	45.3656	59.4816	46.6021	47.7941	52.6125	50.2925	41.0049	53.0816	51.2513	LPAR1	9	110873263	111038458	-	4159	protein_coding	lysophosphatidic acid receptor 1 [Source:HGNC Symbol;Acc:HGNC:3166]	-
ENSG00000163041	29.4705	30.9004	30.9495	30.4479	33.5819	30.5454	26.2629	28.7157	26.7328	29.6221	27.079	31.529	27.9051	23.5198	25.5806	H3F3A	1	226061851	226072001	+	3146	protein_coding	H3 histone family member 3A [Source:HGNC Symbol;Acc:HGNC:4764]	-
ENSG00000168906	51.4415	40.5526	34.4801	37.4048	29.442	42.5314	31.366	38.5792	36.7379	33.91	46.2238	37.268	31.8251	42.3491	38.1958	MAT2A	2	85539165	85545280	+	4487	protein_coding	methionine adenosyltransferase 2A [Source:HGNC Symbol;Acc:HGNC:6904]	-
ENSG00000143368	28.9462	31.7851	29.5879	32.8376	38.6415	39.79	32.1248	31.3183	32.3208	26.781	33.3443	34.1469	30.7339	21.6424	24.9921	SF3B4	1	149923317	149928344	-	2245	protein_coding	splicing factor 3b subunit 4 [Source:HGNC Symbol;Acc:HGNC:10771]	-
ENSG00000204843	24.777	32.0358	45.3774	34.3641	31.0335	38.2805	34.0844	32.6799	40.7302	29.0753	35.8343	41.5818	28.1212	31.2786	30.6073	DCTN1	2	74361154	74392087	-	10439	protein_coding	dynactin subunit 1 [Source:HGNC Symbol;Acc:HGNC:2711]	-
ENSG00000157637	36.1054	31.414	40.5352	35.34	19.0273	35.4913	32.3265	39.7779	26.5454	31.9405	36.0865	34.7809	36.0005	29.4976	33.5388	SLC38A10	17	81245000	81295547	-	7716	protein_coding	solute carrier family 38 member 10 [Source:HGNC Symbol;Acc:HGNC:28237]	-
ENSG00000004399	35.9083	58.4376	24.506	41.5423	50.2379	28.0466	41.8644	36.1897	57.6495	45.6232	35.6838	46.6386	45.4529	55.3201	53.4642	PLXND1	3	129555175	129606818	-	9738	protein_coding	plexin D1 [Source:HGNC Symbol;Acc:HGNC:9107]	-
ENSG00000173918	9.54518	21.4118	10.608	17.2043	13.9785	9.15507	31.0584	23.2548	13.4838	5.23703	11.1423	16.3198	2.94965	4.64232	14.2658	C1QTNF1	17	79022814	79049788	+	4854	protein_coding	C1q and TNF related 1 [Source:HGNC Symbol;Acc:HGNC:14324]	-
ENSG00000235655	45.0198	26.2114	26.4518	39.1748	48.5297	27.7169	20.9679	11.2122	23.8158	26.049	36.401	13.8019	42.2844	28.8406	19.6563	H3F3AP4	2	174719908	174720318	+	411	processed_pseudogene	H3 histone, family 3A, pseudogene 4 [Source:HGNC Symbol;Acc:HGNC:42980]	-
ENSG00000010278	26.7386	20.372	14.8727	14.2981	11.6661	70.9092	27.894	29.9171	27.0324	14.9798	35.804	16.7464	17.3237	16.192	19.7484	CD9	12	6199715	6238271	+	4165	protein_coding	CD9 molecule [Source:HGNC Symbol;Acc:HGNC:1709]	-
ENSG00000170606	25.0871	26.5009	28.2965	32.7287	28.933	36.0604	36.2071	27.5987	40.2305	29.6705	32.7511	32.9707	28.1323	26.6302	29.8738	HSPA4	5	133051962	133106449	+	5153	protein_coding	heat shock protein family A (Hsp70) member 4 [Source:HGNC Symbol;Acc:HGNC:5237]	-
ENSG00000134287	24.7833	24.7883	24.971	26.5322	26.1467	34.5446	30.8286	25.9599	25.7218	22.3316	27.1661	26.347	25.686	21.1579	23.7029	ARF3	12	48935723	48957551	-	5002	protein_coding	ADP ribosylation factor 3 [Source:HGNC Symbol;Acc:HGNC:654]	-
ENSG00000142230	28.6449	31.254	27.9324	37.5623	42.6686	38.8749	33.005	32.8491	41.5568	28.6838	37.7155	35.5013	29.7617	25.9221	28.1677	SAE1	19	47113274	47210636	+	3396	protein_coding	SUMO1 activating enzyme subunit 1 [Source:HGNC Symbol;Acc:HGNC:30660]	-
ENSG00000072682	13.974	25.7644	20.6281	22.2455	30.5195	33.3776	28.4574	29.6231	26.7891	32.3249	26.9586	17.6105	32.772	19.1572	21.7505	P4HA2	5	132191838	132295315	-	8502	protein_coding	prolyl 4-hydroxylase subunit alpha 2 [Source:HGNC Symbol;Acc:HGNC:8547]	-
ENSG00000128510	4.75007	7.36183	19.3782	19.9057	1.40365	9.33255	28.8629	22.6055	9.59689	3.5444	6.90714	9.24512	9.686	5.68301	4.09344	CPA4	7	130293134	130324180	+	3958	protein_coding	carboxypeptidase A4 [Source:HGNC Symbol;Acc:HGNC:15740]	-
ENSG00000167617	43.5635	40.8465	40.2861	36.4215	34.7966	27.9161	30.0621	16.3708	24.2681	63.603	47.3198	56.6259	71.2458	40.0972	45.3717	CDC42EP5	19	54465026	54473264	-	903	protein_coding	CDC42 effector protein 5 [Source:HGNC Symbol;Acc:HGNC:17408]	-
ENSG00000185651	28.4868	29.9804	29.8517	32.1513	38.7513	39.6876	34.4105	33.4289	31.721	26.4935	32.7691	29.2999	26.9233	23.9171	26.3579	UBE2L3	22	21549447	21624034	+	3838	protein_coding	ubiquitin conjugating enzyme E2 L3 [Source:HGNC Symbol;Acc:HGNC:12488]	-
ENSG00000117385	22.0171	27.1586	28.543	29.9584	22.1095	44.442	37.3271	39.7862	28.5883	39.4339	47.6834	28.7593	42.3082	28.7841	25.1269	P3H1	1	42746335	42767084	-	6766	protein_coding	prolyl 3-hydroxylase 1 [Source:HGNC Symbol;Acc:HGNC:19316]	-
ENSG00000156587	47.5968	51.3462	33.1163	47.3718	27.0078	35.7309	35.3027	34.3493	22.1657	33.4874	27.3856	36.0021	23.002	27.8052	33.0136	UBE2L6	11	57551656	57568284	-	2197	protein_coding	ubiquitin conjugating enzyme E2 L6 [Source:HGNC Symbol;Acc:HGNC:12490]	-
ENSG00000146007	28.4169	32.8691	29.4057	31.8699	43.1004	34.1416	34.8076	33.5145	32.9222	30.0372	32.4024	32.9371	29.8907	25.7202	26.9957	ZMAT2	5	140698680	140706676	+	1812	protein_coding	zinc finger matrin-type 2 [Source:HGNC Symbol;Acc:HGNC:26433]	-
ENSG00000196531	42.2556	30.263	37.2207	31.9915	36.4697	38.9373	30.2942	34.4702	26.9426	33.1204	31.5969	39.5885	32.5512	27.0796	33.5088	NACA	12	56712428	56731628	-	10008	protein_coding	nascent polypeptide associated complex subunit alpha [Source:HGNC Symbol;Acc:HGNC:7629]	-
ENSG00000168209	26.9725	31.9563	31.2314	27.205	10.5105	10.4951	16.4358	17.4922	10.7192	71.2678	7.34804	16.8487	59.7985	50.9529	73.1614	DDIT4	10	72273920	72276036	+	2058	protein_coding	DNA damage inducible transcript 4 [Source:HGNC Symbol;Acc:HGNC:24944]	-
ENSG00000151239	32.4232	30.4509	33.3918	32.9005	31.7563	31.5819	31.7797	25.3426	37.0189	33.7872	29.5495	31.0479	32.2686	34.2	38.7215	TWF1	12	43793723	43806375	-	3932	protein_coding	twinfilin actin binding protein 1 [Source:HGNC Symbol;Acc:HGNC:9620]	-
ENSG00000162368	30.4297	34.4577	34.6068	31.1182	37.2693	33.7867	35.2676	30.2195	37.9044	30.0605	32.7039	29.4308	32.6275	32.2256	35.2199	CMPK1	1	47333797	47378839	+	3844	protein_coding	cytidine/uridine monophosphate kinase 1 [Source:HGNC Symbol;Acc:HGNC:18170]	-
ENSG00000150779	25.3562	25.1658	26.6397	26.8071	39.4456	50.7839	32.3352	33.8086	23.639	23.0227	31.9849	26.4149	28.6381	16.1337	19.834	TIMM8B	11	112084800	112086798	-	1166	protein_coding	translocase of inner mitochondrial membrane 8 homolog B [Source:HGNC Symbol;Acc:HGNC:11818]	-
ENSG00000253368	24.4768	28.869	48.9122	28.1819	74.9213	24.3158	17.8265	42.3934	69.6461	18.0692	41.8598	30.4056	25.0502	15.6418	14.3993	TRNP1	1	26993707	27000898	+	1976	protein_coding	TMF1-regulated nuclear protein 1 [Source:HGNC Symbol;Acc:HGNC:34348]	-
ENSG00000053371	42.5038	33.326	34.8815	34.9801	34.8248	47.2749	27.3993	40.0668	32.7023	32.1887	38.3752	35.2823	31.8654	20.6253	25.0231	AKR7A2	1	19303965	19312146	-	1781	protein_coding	aldo-keto reductase family 7 member A2 [Source:HGNC Symbol;Acc:HGNC:389]	-
ENSG00000173545	24.0878	30.043	31.1154	26.6863	33.5036	42.0883	46.0309	29.8355	32.3316	32.066	35.4444	27.8388	31.6015	26.0497	27.3804	ZNF622	5	16451519	16465792	-	1699	protein_coding	zinc finger protein 622 [Source:HGNC Symbol;Acc:HGNC:30958]	-
ENSG00000142186	26.5872	31.1966	32.3643	30.0609	35.1799	41.3672	35.484	45.2104	31.0134	26.3575	39.7147	31.3369	30.445	25.5281	23.5108	SCYL1	11	65525077	65538704	+	4282	protein_coding	SCY1 like pseudokinase 1 [Source:HGNC Symbol;Acc:HGNC:14372]	-
ENSG00000138674	32.0692	34.8579	34.7825	33.9071	32.6212	32.4182	34.2897	30.1396	40.8701	35.9345	35.2613	35.5533	38.507	38.1951	36.0545	SEC31A	4	82818661	82901166	-	9145	protein_coding	SEC31 homolog A, COPII coat complex component [Source:HGNC Symbol;Acc:HGNC:17052]	-
ENSG00000166250	43.5333	47.3643	32.2756	40.9055	54.133	56.1398	42.5542	49.869	52.8924	33.8043	65.3667	35.3864	34.161	42.686	34.0687	CLMP	11	123069865	123195281	-	5097	protein_coding	CXADR like membrane protein [Source:HGNC Symbol;Acc:HGNC:24039]	-
ENSG00000108106	17.0989	16.7257	16.0049	28.7212	39.9847	63.838	32.2626	38.0817	40.5584	18.3492	41.0182	20.9052	21.6398	12.8564	11.7658	UBE2S	19	55399745	55407777	-	2788	protein_coding	ubiquitin conjugating enzyme E2 S [Source:HGNC Symbol;Acc:HGNC:17895]	-
ENSG00000120438	28.542	25.8215	24.6743	30	38.9139	35.0219	33.4925	28.7604	36.9212	27.809	30.4836	27.4666	26.7831	24.8364	25.3057	TCP1	6	159778498	159789749	-	4929	protein_coding	t-complex 1 [Source:HGNC Symbol;Acc:HGNC:11655]	-
ENSG00000125912	18.7494	24.8572	23.436	31.325	35.438	44.0213	34.7034	42.271	36.0424	24.355	35.744	28.1596	27.4236	17.5389	19.5097	NCLN	19	3185563	3209575	+	4175	protein_coding	nicalin [Source:HGNC Symbol;Acc:HGNC:26923]	-
ENSG00000169230	24.737	27.7154	32.3044	29.8603	33.7832	54.3791	30.8804	30.612	36.517	35.1598	30.9118	32.4269	27.3039	24.5539	26.2544	PRELID1	5	177303774	177306959	+	1875	protein_coding	PRELI domain containing 1 [Source:HGNC Symbol;Acc:HGNC:30255]	-
ENSG00000117298	30.6716	32.558	28.1444	46.6828	46.6063	30.1313	37.7168	39.4911	40.9414	30.6743	33.3771	34.6744	27.778	30.6907	25.7082	ECE1	1	21217247	21345572	-	7333	protein_coding	endothelin converting enzyme 1 [Source:HGNC Symbol;Acc:HGNC:3146]	-
ENSG00000109736	22.2357	23.563	30.0091	23.4046	30.9066	38.8458	36.7259	42.2896	23.4626	20.9022	30.9539	26.4675	25.2408	18.0955	17.4238	MFSD10	4	2930561	2934859	-	3159	protein_coding	major facilitator superfamily domain containing 10 [Source:HGNC Symbol;Acc:HGNC:16894]	-
ENSG00000232112	25.3911	24.6814	26.0126	28.1588	44.4987	39.7087	29.0822	35.972	24.2849	20.5588	34.6803	29.6364	25.7609	20.5653	20.616	TMA7	3	48440257	48444208	+	1139	protein_coding	translation machinery associated 7 homolog [Source:HGNC Symbol;Acc:HGNC:26932]	-
ENSG00000163931	45.072	35.0846	58.9365	39.8871	35.393	62.1956	25.4094	39.3678	31.1899	31.2544	33.0809	41.3386	21.4308	28.7704	36.7874	TKT	3	53224707	53256052	-	9507	protein_coding	transketolase [Source:HGNC Symbol;Acc:HGNC:11834]	-
ENSG00000143162	46.8286	45.976	42.9194	26.5505	27.6749	37.4474	39.6993	20.0915	18.9101	44.0086	28.1362	29.9183	24.6809	41.3175	53.061	CREG1	1	167529117	167553805	-	3286	protein_coding	cellular repressor of E1A stimulated genes 1 [Source:HGNC Symbol;Acc:HGNC:2351]	-
ENSG00000160877	20.1241	20.3639	24.046	28.2047	27.6344	39.9197	30.6626	28.8706	30.1941	19.6978	29.5903	25.8937	26.0435	20.8608	20.6962	NACC1	19	13118103	13141141	+	4474	protein_coding	nucleus accumbens associated 1 [Source:HGNC Symbol;Acc:HGNC:20967]	-
ENSG00000102898	22.4534	23.8652	25.4581	28.9471	34.6417	37.4128	31.3211	29.9878	23.5176	24.6434	30.8664	28.7891	29.0202	19.5787	21.9037	NUTF2	16	67846732	67872567	+	3895	protein_coding	nuclear transport factor 2 [Source:HGNC Symbol;Acc:HGNC:13722]	-
ENSG00000117362	33.1804	32.5847	31.1142	31.4877	31.7574	32.5895	31.4048	29.1518	29.7685	33.6817	30.6811	33.5295	29.0612	28.3061	35.5569	APH1A	1	150265399	150269580	-	3473	protein_coding	aph-1 homolog A, gamma-secretase subunit [Source:HGNC Symbol;Acc:HGNC:29509]	-
ENSG00000109046	17.1506	14.8794	14.5968	14.6147	11.8266	18.3435	14.1134	17.2914	9.62978	17.8783	12.4999	14.494	21.8952	20.0397	14.65	WSB1	17	27294076	27315926	+	8602	protein_coding	WD repeat and SOCS box containing 1 [Source:HGNC Symbol;Acc:HGNC:19221]	-
ENSG00000119013	21.7674	28.5101	24.8578	29.8174	39.882	46.2198	38.3327	39.7521	26.6669	18.6478	37.5199	26.33	26.7297	16.9085	18.9547	NDUFB3	2	201071433	201085750	+	1103	protein_coding	NADH:ubiquinone oxidoreductase subunit B3 [Source:HGNC Symbol;Acc:HGNC:7698]	-
ENSG00000178057	27.473	27.9892	33.6221	30.1643	41.3099	40.5001	30.7367	36.1971	24.7892	23.098	33.2314	28.7381	28.0765	19.1807	18.1639	NDUFAF3	3	49020459	49023495	+	2434	protein_coding	NADH:ubiquinone oxidoreductase complex assembly factor 3 [Source:HGNC Symbol;Acc:HGNC:29918]	-
ENSG00000174917	25.4185	31.156	29.7384	27.3963	47.6259	41.368	24.5193	40.5318	27.7899	22.558	33.0036	33.376	28.3498	17.6093	20.1832	C19orf70	19	5678421	5680896	-	1854	protein_coding	chromosome 19 open reading frame 70 [Source:HGNC Symbol;Acc:HGNC:33702]	-
ENSG00000179115	21.3297	26.3134	25.8318	31.827	37.216	39.4181	32.0292	32.0412	28.8788	22.4604	32.4	28.4638	24.9509	19.1064	20.4352	FARSA	19	12922479	12934037	-	2435	protein_coding	phenylalanyl-tRNA synthetase subunit alpha [Source:HGNC Symbol;Acc:HGNC:3592]	-
ENSG00000167775	22.0255	29.1756	24.3713	30.5848	36.3785	32.2961	30.254	44.9046	21.9216	23.4167	36.2318	29.4214	25.979	20.1479	17.1355	CD320	19	8302127	8308356	-	2277	protein_coding	CD320 molecule [Source:HGNC Symbol;Acc:HGNC:16692]	-
ENSG00000175215	39.552	43.2681	33.1163	35.3299	33.3126	19.7722	26.2477	22.7878	41.4766	58.1958	24.1687	37.841	36.6601	53.9632	59.7721	CTDSP2	12	57819927	57846739	-	5442	protein_coding	CTD small phosphatase 2 [Source:HGNC Symbol;Acc:HGNC:17077]	-
ENSG00000014216	25.1677	29.5585	27.6647	29.8326	36.9647	41.7376	31.0916	31.8409	34.5909	26.4432	34.571	28.7721	25.1481	20.0323	22.7732	CAPN1	11	65180566	65212006	+	7553	protein_coding	calpain 1 [Source:HGNC Symbol;Acc:HGNC:1476]	-
ENSG00000116251	34.5083	29.8133	30.0586	27.6394	37.9614	29.0282	29.9676	33.6104	24.6195	32.7229	28.9999	33.779	30.1676	28.3069	34.121	RPL22	1	6185020	6209389	-	4682	protein_coding	ribosomal protein L22 [Source:HGNC Symbol;Acc:HGNC:10315]	-
ENSG00000177666	28.411	31.5299	52.8486	30.2884	32.4917	31.4182	30.988	51.0873	22.8981	26.1022	25.8367	34.4281	30.7977	24.3281	23.1588	PNPLA2	11	818902	825573	+	3843	protein_coding	patatin like phospholipase domain containing 2 [Source:HGNC Symbol;Acc:HGNC:30802]	-
ENSG00000161281	30.8683	36.9193	27.3734	26.2479	26.6167	38.6239	30.143	84.9024	17.4751	27.1038	56.1696	39.9478	42.3688	26.26	23.9593	COX7A1	19	36150922	36152869	-	1006	protein_coding	cytochrome c oxidase subunit 7A1 [Source:HGNC Symbol;Acc:HGNC:2287]	-
ENSG00000205581	25.5226	24.2119	28.2515	33.586	29.4008	24.5164	32.8213	26.9088	27.2984	25.3051	29.5238	30.5833	29.0043	23.8515	26.7445	HMGN1	21	39342315	39349647	-	5102	protein_coding	high mobility group nucleosome binding domain 1 [Source:HGNC Symbol;Acc:HGNC:4984]	-
ENSG00000139641	26.677	27.681	28.3176	30.5075	42.7526	34.2493	28.2004	34.2631	47.5633	30.4648	32.8891	37.3006	28.8174	25.6668	32.0328	ESYT1	12	56118250	56144671	+	5493	protein_coding	extended synaptotagmin 1 [Source:HGNC Symbol;Acc:HGNC:29534]	-
ENSG00000170144	30.4726	31.2151	24.773	36.5589	43.0095	33.5113	27.0065	25.5167	41.5221	28.6034	30.7749	34.4188	27.9399	28.4524	26.1196	HNRNPA3	2	177212563	177223958	+	6033	protein_coding	heterogeneous nuclear ribonucleoprotein A3 [Source:HGNC Symbol;Acc:HGNC:24941]	-
ENSG00000090621	42.3724	32.8659	36.7638	30.3246	28.8525	34.259	32.3945	36.4227	31.6372	38.5322	32.5101	38.2632	34.5764	37.4731	39.1787	PABPC4	1	39560816	39576790	-	6782	protein_coding	poly(A) binding protein cytoplasmic 4 [Source:HGNC Symbol;Acc:HGNC:8557]	-
ENSG00000117143	23.1073	30.4334	17.1887	24.5221	42.2523	49.3224	36.5604	25.4613	42.4355	23.4467	37.4848	23.3968	24.364	19.8688	16.1695	UAP1	1	162561506	162599842	+	3437	protein_coding	UDP-N-acetylglucosamine pyrophosphorylase 1 [Source:HGNC Symbol;Acc:HGNC:12457]	-
ENSG00000182481	21.1854	21.7778	16.3033	26.6638	31.5432	31.5916	26.3645	20.0812	39.982	18.5597	25.1255	22.0222	17.969	19.3002	17.5717	KPNA2	17	68035519	68046842	+	3140	protein_coding	karyopherin subunit alpha 2 [Source:HGNC Symbol;Acc:HGNC:6395]	-
ENSG00000120885	35.3153	69.5444	29.2713	38.1397	5.24487	42.2531	63.2722	26.8749	20.0651	73.3302	37.8891	23.7598	35.1877	51.8965	37.4378	CLU	8	27596917	27615031	-	6616	protein_coding	clusterin [Source:HGNC Symbol;Acc:HGNC:2095]	-
ENSG00000130340	75.1102	61.5108	52.9198	41.2689	33.9891	34.6003	30.1307	35.8947	41.0841	38.8524	42.8368	44.462	31.1511	48.7963	51.7021	SNX9	6	157700387	157945077	+	4637	protein_coding	sorting nexin 9 [Source:HGNC Symbol;Acc:HGNC:14973]	-
ENSG00000130382	26.3834	37.0244	26.2882	36.2688	30.5701	29.1608	32.6008	26.5574	28.8387	45.6298	24.7167	29.8513	39.0391	36.4784	32.3456	MLLT1	19	6210379	6279948	-	4740	protein_coding	MLLT1, super elongation complex subunit [Source:HGNC Symbol;Acc:HGNC:7134]	Others
ENSG00000171222	26.9902	30.3531	32.2315	24.5868	44.8765	38.764	28.6036	37.5111	21.6653	24.3881	30.4939	29.9408	23.879	18.505	19.3922	SCAND1	20	35953617	35959472	-	1996	protein_coding	SCAN domain containing 1 [Source:HGNC Symbol;Acc:HGNC:10566]	-
ENSG00000099804	25.2885	23.8271	29.5904	28.2994	34.564	37.2284	30.5639	37.215	24.675	27.1846	31.8406	26.3919	27.7442	19.4362	22.9714	CDC34	19	531712	542092	+	1942	protein_coding	cell division cycle 34 [Source:HGNC Symbol;Acc:HGNC:1734]	-
ENSG00000055211	31.4173	34.1085	33.531	31.3525	26.4729	32.1573	33.9924	45.991	33.5259	27.8231	36.4752	33.5916	25.0558	27.4919	31.4863	GINM1	6	149566294	149591748	+	2250	protein_coding	glycoprotein integral membrane 1 [Source:HGNC Symbol;Acc:HGNC:21074]	-
ENSG00000133318	27.1327	31.8142	32.4146	22.8318	27.911	31.7023	29.0601	28.8471	32.2608	37.6517	23.4237	33.0231	30.7125	31.9482	37.7748	RTN3	11	63681446	63759891	+	5792	protein_coding	reticulon 3 [Source:HGNC Symbol;Acc:HGNC:10469]	-
ENSG00000147164	30.9299	35.7416	29.5105	34.2492	35.1319	39.1609	35.0357	29.2393	37.1006	32.9242	31.7296	35.6374	30.4363	31.6006	35.9556	SNX12	X	71056332	71073426	-	2595	protein_coding	sorting nexin 12 [Source:HGNC Symbol;Acc:HGNC:14976]	-
ENSG00000215861	51.733	20.2339	41.8077	12.5631	20.8412	21.5181	69.6789	16.6757	14.4059	29.6767	38.2421	11.903	39.4749	19.4257	49.8599	AC245297.1	1	149197992	149321732	-	933	unprocessed_pseudogene	phosphodiesterase 4D interacting protein-like [Source:NCBI gene;Acc:653513]	-
ENSG00000106615	24.4453	25.628	27.4255	26.7816	30.3373	31.0288	29.8331	27.453	27.1524	28.7196	24.495	27.8561	28.8579	22.8772	27.487	RHEB	7	151466012	151520120	-	3535	protein_coding	Ras homolog, mTORC1 binding [Source:HGNC Symbol;Acc:HGNC:10011]	-
ENSG00000134248	29.3109	32.567	27.5659	28.4259	34.9355	44.8698	33.652	34.2004	27.2652	20.9148	35.1336	30.0277	25.1659	18.0763	20.131	LAMTOR5	1	110401249	110407942	-	2388	protein_coding	late endosomal/lysosomal adaptor, MAPK and MTOR activator 5 [Source:HGNC Symbol;Acc:HGNC:17955]	-
ENSG00000108424	25.7464	23.0106	26.1251	30.2976	28.1781	26.9926	28.523	24.5125	33.3808	26.3904	27.0762	26.8157	25.2907	27.0196	27.9467	KPNB1	17	47649476	47685505	+	7678	protein_coding	karyopherin subunit beta 1 [Source:HGNC Symbol;Acc:HGNC:6400]	-
ENSG00000225921	29.2318	31.6874	32.6698	31.1024	42.0953	40.368	31.1326	30.7272	35.4856	27.6565	34.1074	32.9435	29.6473	22.256	23.9675	NOL7	6	13615327	13632739	+	1865	protein_coding	nucleolar protein 7 [Source:HGNC Symbol;Acc:HGNC:21040]	-
ENSG00000129925	28.9472	29.0817	32.1441	32.8365	28.2732	49.001	34.022	39.2443	31.1659	28.0005	36.7042	33.3632	29.4001	22.0154	34.7762	TMEM8A	16	370773	387113	-	4447	protein_coding	transmembrane protein 8A [Source:HGNC Symbol;Acc:HGNC:17205]	-
ENSG00000241553	22.9883	24.0431	25.662	27.5487	38.9371	36.7938	32.8571	32.4617	25.8202	21.6046	37.3042	28.7872	29.0181	17.918	21.5053	ARPC4	3	9792495	9807726	+	3608	protein_coding	actin related protein 2/3 complex subunit 4 [Source:HGNC Symbol;Acc:HGNC:707]	-
ENSG00000185215	31.2197	51.9218	19.4205	34.2955	20.3921	18.4467	33.0514	20.5222	15.1255	28.5145	17.7959	26.7775	25.6699	32.3468	23.0902	TNFAIP2	14	103123442	103137439	+	5029	protein_coding	TNF alpha induced protein 2 [Source:HGNC Symbol;Acc:HGNC:11895]	-
ENSG00000224877	20.5131	23.3756	25.9168	25.8986	55.3011	39.5907	28.1832	41.5475	23.9951	22.422	51.3519	33.6479	30.36	20.904	19.7749	NDUFAF8	17	81239239	81241281	+	1376	protein_coding	NADH:ubiquinone oxidoreductase complex assembly factor 8 [Source:HGNC Symbol;Acc:HGNC:33551]	-
ENSG00000065427	27.494	30.1235	27.2001	33.6936	36.7106	35.3071	31.6675	27.3419	28.8115	26.3893	31.1113	32.3808	26.0223	25.1193	25.574	KARS	16	75627474	75648643	-	4065	protein_coding	lysyl-tRNA synthetase [Source:HGNC Symbol;Acc:HGNC:6215]	-
ENSG00000125651	28.2063	25.7152	28.3424	28.578	29.3804	30.5904	27.7899	29.0585	26.6021	25.764	26.9423	29.3299	25.9231	24.2037	23.2424	GTF2F1	19	6379569	6393981	-	3134	protein_coding	general transcription factor IIF subunit 1 [Source:HGNC Symbol;Acc:HGNC:4652]	-
ENSG00000196656	9.06461	22.8685	39.3432	27.4167	24.9637	79.8353	38.9358	18.3237	22.6866	21.7101	21.2886	30.3218	9.93015	23.4773	18.5398	AC004057.1	4	113214046	113217170	-	498	transcribed_processed_pseudogene	ribosomal protein S26 (RPS26) pseudogene	-
ENSG00000136628	30.0733	36.465	35.49	36.8064	34.233	30.3391	38.2068	30.6573	41.9518	46.6141	30.917	44.1111	39.458	42.7271	35.2258	EPRS	1	219968601	220046658	-	5450	protein_coding	glutamyl-prolyl-tRNA synthetase [Source:HGNC Symbol;Acc:HGNC:3418]	-
ENSG00000188157	8.14322	11.3013	17.2185	13.2782	12.3433	16.0722	17.423	20.0944	18.5956	11.4323	9.75469	14.519	14.8542	8.89739	9.6262	AGRN	1	1020123	1056118	+	10758	protein_coding	agrin [Source:HGNC Symbol;Acc:HGNC:329]	-
ENSG00000052802	18.5595	26.3416	14.851	29.945	20.2339	31.5902	21.7903	13.9781	37.5507	47.9982	44.3441	20.333	38.6615	36.4828	44.2812	MSMO1	4	165327623	165343160	+	2892	protein_coding	methylsterol monooxygenase 1 [Source:HGNC Symbol;Acc:HGNC:10545]	-
ENSG00000142634	30.1244	25.9031	22.7279	33.0287	37.8555	43.9612	28.3245	42.7237	31.1313	24.0048	37.635	29.5307	24.8977	19.4686	24.4129	EFHD2	1	15409895	15430343	+	2531	protein_coding	EF-hand domain family member D2 [Source:HGNC Symbol;Acc:HGNC:28670]	-
ENSG00000070614	27.1952	30.9122	29.0116	24.6286	27.9805	28.5611	40.2447	25.5494	38.1704	47.122	28.8874	31.9867	45.8271	41.984	40.5083	NDST1	5	150485818	150558211	+	9529	protein_coding	N-deacetylase and N-sulfotransferase 1 [Source:HGNC Symbol;Acc:HGNC:7680]	-
ENSG00000166226	21.268	23.086	22.9014	26.8521	31.5248	32.7118	31.4169	20.575	32.563	24.4296	27.6301	25.6213	23.7993	21.8753	23.3138	CCT2	12	69585334	69601570	+	4322	protein_coding	chaperonin containing TCP1 subunit 2 [Source:HGNC Symbol;Acc:HGNC:1615]	-
ENSG00000126945	33.4279	35.0766	34.9862	35.461	40.4988	31.1779	32.1035	26.1893	38.8621	34.0447	31.907	37.3062	30.0846	29.3363	31.3096	HNRNPH2	X	101408295	101414133	+	2223	protein_coding	heterogeneous nuclear ribonucleoprotein H2 [Source:HGNC Symbol;Acc:HGNC:5042]	-
ENSG00000155368	38.1785	32.4072	24.3557	32.206	45.8104	44.8637	35.2062	28.0775	37.363	29.7646	38.2223	26.7327	30.372	25.0409	30.8544	DBI	2	119366921	119372560	+	2509	protein_coding	diazepam binding inhibitor, acyl-CoA binding protein [Source:HGNC Symbol;Acc:HGNC:2690]	-
ENSG00000104853	22.7682	26.2727	27.0627	26.7023	29.5401	34.1019	34.1873	34.3089	25.909	26.7481	30.3197	27.7014	24.0215	22.3825	23.421	CLPTM1	19	44954585	44993341	+	5229	protein_coding	CLPTM1, transmembrane protein [Source:HGNC Symbol;Acc:HGNC:2087]	-
ENSG00000196976	26.8679	31.8392	29.7099	34.2037	34.0696	43.7962	33.4859	50.6261	22.9892	28.8429	40.0358	33.2547	31.6629	19.3539	25.3048	LAGE3	X	154477769	154479257	-	949	protein_coding	L antigen family member 3 [Source:HGNC Symbol;Acc:HGNC:26058]	-
ENSG00000163346	26.8577	28.0409	31.7209	24.9965	19.5704	22.9765	28.574	24.371	20.8905	30.8687	24.2598	25.757	29.1438	25.7903	30.2802	PBXIP1	1	154944076	154956123	-	3851	protein_coding	PBX homeobox interacting protein 1 [Source:HGNC Symbol;Acc:HGNC:21199]	-
ENSG00000197766	131.445	76.6135	38.1773	51.1573	11.1796	7.56846	31.5145	47.4555	14.9043	30.1246	8.98399	91.3372	32.5287	82.1693	101.382	CFD	19	859643	863630	+	1222	protein_coding	complement factor D [Source:HGNC Symbol;Acc:HGNC:2771]	-
ENSG00000231925	29.2085	29.7184	35.2547	27.6245	29.263	37.2987	29.0931	35.3024	19.7451	22.0409	29.3454	27.7722	19.0681	19.6757	19.938	TAPBP	6	33299694	33314387	-	5056	protein_coding	TAP binding protein [Source:HGNC Symbol;Acc:HGNC:11566]	-
ENSG00000183684	27.3244	29.9193	21.4042	31.5606	58.4416	47.9745	32.2004	28.2916	34.0329	24.3259	32.0365	29.7959	31.0591	17.6576	20.1638	ALYREF	17	81887844	81891586	-	1574	protein_coding	Aly/REF export factor [Source:HGNC Symbol;Acc:HGNC:19071]	-
ENSG00000122203	22.7243	25.3334	25.9356	26.0229	25.7434	29.2546	36.5627	29.4106	28.4	27.4384	24.7068	20.542	30.9517	24.866	27.6074	KIAA1191	5	176346061	176361968	-	3973	protein_coding	KIAA1191 [Source:HGNC Symbol;Acc:HGNC:29209]	-
ENSG00000135052	26.6606	26.9889	24.8929	32.2854	22.1828	27.7375	22.3181	18.6902	25.3096	30.8614	28.7832	23.1212	24.0215	25.4508	35.9786	GOLM1	9	86026146	86100173	-	4233	protein_coding	golgi membrane protein 1 [Source:HGNC Symbol;Acc:HGNC:15451]	-
ENSG00000108774	26.1956	29.9325	33.1017	30.9771	36.4503	30.9648	34.5874	30.7368	28.9613	24.1063	31.9855	31.1364	25.5189	23.0631	25.9804	RAB5C	17	42124976	42155044	-	2761	protein_coding	RAB5C, member RAS oncogene family [Source:HGNC Symbol;Acc:HGNC:9785]	-
ENSG00000183617	23.7893	22.3508	29.9566	27.9531	40.9526	35.1972	34.3143	32.6615	24.1305	24.2403	31.6564	35.0489	27.4226	14.2381	19.7824	MRPL54	19	3762664	3768575	+	1003	protein_coding	mitochondrial ribosomal protein L54 [Source:HGNC Symbol;Acc:HGNC:16685]	-
ENSG00000081154	34.5581	33.224	30.7723	33.7865	33.4857	26.0155	26.7396	28.6817	36.7198	38.5261	28.5387	30.2506	33.3416	34.3912	37.7346	PCNP	3	101574095	101594437	+	3102	protein_coding	PEST proteolytic signal containing nuclear protein [Source:HGNC Symbol;Acc:HGNC:30023]	-
ENSG00000068323	30.2294	30.8181	37.3776	26.8159	33.8214	28.6382	29.0747	31.5643	27.1745	32.6191	27.4294	30.658	29.2503	29.1114	28.4696	TFE3	X	49028726	49043486	-	4283	protein_coding	transcription factor binding to IGHM enhancer 3 [Source:HGNC Symbol;Acc:HGNC:11752]	bHLH
ENSG00000188486	19.486	22.0264	17.4688	28.8897	47.2875	36.5829	24.0607	26.1487	40.5214	18.8869	34.6435	19.8501	24.3657	15.0393	13.7236	H2AFX	11	119093854	119095467	-	1614	protein_coding	H2A histone family member X [Source:HGNC Symbol;Acc:HGNC:4739]	-
ENSG00000152137	23.3635	15.0491	28.5932	13.241	19.6801	28	19.3599	22.6694	23.089	21.686	26.9079	23.9128	18.2296	15.5316	20.3629	HSPB8	12	119178642	119221131	+	2860	protein_coding	heat shock protein family B (small) member 8 [Source:HGNC Symbol;Acc:HGNC:30171]	-
ENSG00000134363	32.681	21.6671	213.93	33.5646	34.863	41.4077	39.2938	53.5863	48.6324	24.8333	53.544	23.9902	33.8993	17.9455	17.0139	FST	5	53480409	53487134	+	2969	protein_coding	follistatin [Source:HGNC Symbol;Acc:HGNC:3971]	-
ENSG00000124299	37.9118	33.6403	35.5935	37.7403	31.7135	39.6537	26.5484	27.3624	31.8406	33.6331	31.5231	39.2943	27.3611	27.7068	41.6337	PEPD	19	33386950	33521794	-	4157	protein_coding	peptidase D [Source:HGNC Symbol;Acc:HGNC:8840]	-
ENSG00000210164	48.8768	27.1586	31.6241	23.362	28.1265	53.9063	26.9306	26.1678	30.7944	6.98025	50.6502	32.3107	29.0895	17.8481	13.7082	MT-TG	MT	9991	10058	+	68	Mt_tRNA	mitochondrially encoded tRNA glycine [Source:HGNC Symbol;Acc:HGNC:7486]	-
ENSG00000170266	34.0788	30.058	32.5364	29.6141	22.0073	44.2729	39.8899	32.693	30.9663	40.2074	41.9404	29.1553	42.5214	31.9548	38.3772	GLB1	3	32996608	33097230	-	4364	protein_coding	galactosidase beta 1 [Source:HGNC Symbol;Acc:HGNC:4298]	-
ENSG00000100299	32.2644	30.9687	30.8044	20.3695	32.3986	37.3141	32.8641	35.5889	22.3725	28.3485	31.4232	33.8439	30.6807	29.8036	20.7863	ARSA	22	50622754	50628173	-	2932	protein_coding	arylsulfatase A [Source:HGNC Symbol;Acc:HGNC:713]	-
ENSG00000126457	22.4242	25.3396	26.6289	32.9089	37.2775	37.2748	33.2758	31.0706	27.5272	21.4214	31.0597	28.2866	25.277	18.3974	19.8157	PRMT1	19	49675786	49689029	+	4796	protein_coding	protein arginine methyltransferase 1 [Source:HGNC Symbol;Acc:HGNC:5187]	-
ENSG00000196961	28.7451	31.6971	33.8696	33.0289	33.0784	28.4551	32.196	35.4167	31.0195	28.1065	30.446	35.8324	26.9089	25.4409	27.7162	AP2A1	19	49766968	49807113	+	8746	protein_coding	adaptor related protein complex 2 subunit alpha 1 [Source:HGNC Symbol;Acc:HGNC:561]	-
ENSG00000105323	31.6834	32.6551	30.2096	29.8508	37.5344	30.2011	27.5686	26.2752	38.1814	33.0076	27.1341	29.6113	30.9807	30.977	31.5191	HNRNPUL1	19	41262496	41307598	+	6543	protein_coding	heterogeneous nuclear ribonucleoprotein U like 1 [Source:HGNC Symbol;Acc:HGNC:17011]	-
ENSG00000120509	26.3878	22.9798	27.8304	26.6614	36.0252	37.6097	27.3366	36.6187	28.177	22.4891	32.954	27.5304	26.6423	19.8067	20.0434	PDZD11	X	70286595	70290514	-	1393	protein_coding	PDZ domain containing 11 [Source:HGNC Symbol;Acc:HGNC:28034]	-
ENSG00000109814	53.359	57.4631	34.9251	46.2473	31.3194	47.8898	34.354	32.2145	47.458	34.2254	58.1398	45.34	37.7011	46.2265	39.9991	UGDH	4	39498755	39528311	-	4045	protein_coding	UDP-glucose 6-dehydrogenase [Source:HGNC Symbol;Acc:HGNC:12525]	-
ENSG00000165458	24.2895	27.4951	33.5921	24.6061	26.8591	34.2137	33.1314	36.6674	26.0858	26.8431	26.392	26.0313	28.3061	25.1894	22.6812	INPPL1	11	72223701	72239105	+	6519	protein_coding	inositol polyphosphate phosphatase like 1 [Source:HGNC Symbol;Acc:HGNC:6080]	-
ENSG00000113384	33.718	37.5951	36.3769	34.333	34.5174	28.5313	28.178	33.814	39.8677	37.8741	28.792	31.4418	35.6147	40.1361	40.0852	GOLPH3	5	32124704	32174350	-	2785	protein_coding	golgi phosphoprotein 3 [Source:HGNC Symbol;Acc:HGNC:15452]	-
ENSG00000159202	23.3416	29.2299	28.7095	29.0018	28.5751	25.722	30.3525	28.0354	30.3209	26.4661	52.4501	26.9767	27.9817	28.473	26.2952	UBE2Z	17	48908369	48929056	+	5753	protein_coding	ubiquitin conjugating enzyme E2 Z [Source:HGNC Symbol;Acc:HGNC:25847]	-
ENSG00000140285	45.3812	48.8567	37.5976	34.8219	41.4748	18.1288	38.1891	9.60908	29.2686	28.0058	28.3509	57.6443	37.5958	41.2275	43.9752	FGF7	15	49423096	49488775	+	6657	protein_coding	fibroblast growth factor 7 [Source:HGNC Symbol;Acc:HGNC:3685]	-
ENSG00000152518	69.5911	53.5064	43.5726	39.8107	20.4404	38.6643	20.0231	21.9489	67.0916	35.8875	32.9651	49.2538	29.8436	69.5386	59.6652	ZFP36L2	2	43222402	43226609	-	3696	protein_coding	ZFP36 ring finger protein like 2 [Source:HGNC Symbol;Acc:HGNC:1108]	Others
ENSG00000116586	29.6327	33.9619	29.9503	30.8133	33.6311	36.1974	29.4776	31.1259	24.7893	26.0398	33.3449	31.1693	27.1841	21.1	26.238	LAMTOR2	1	156054752	156058510	+	1438	protein_coding	late endosomal/lysosomal adaptor, MAPK and MTOR activator 2 [Source:HGNC Symbol;Acc:HGNC:29796]	-
ENSG00000136193	32.3762	30.7152	32.3471	31.559	28.8926	33.0848	31.1354	22.1564	41.7228	39.9778	30.2013	30.0765	30.4271	38.194	38.8896	SCRN1	7	29920103	29990289	-	6046	protein_coding	secernin 1 [Source:HGNC Symbol;Acc:HGNC:22192]	-
ENSG00000107372	30.356	27.0572	36.0202	36.1601	21.2744	32.0311	31.0124	25.5138	29.4895	30.3143	20.159	36.9459	39.0842	33.9339	34.9357	ZFAND5	9	72351425	72365235	-	7053	protein_coding	zinc finger AN1-type containing 5 [Source:HGNC Symbol;Acc:HGNC:13008]	-
ENSG00000116237	31.5318	33.8619	32.0814	30.3085	29.1407	29.7132	33.8525	32.4214	38.3733	26.9176	32.5964	29.8835	27.8076	31.7466	32.401	ICMT	1	6221193	6235972	-	4910	protein_coding	isoprenylcysteine carboxyl methyltransferase [Source:HGNC Symbol;Acc:HGNC:5350]	-
ENSG00000259781	33.634	30.5733	21.2677	37.4191	46.807	46.2678	21.1776	25.7794	40.0289	32.9011	30.5734	35.4954	28.2146	28.6822	20.5452	HMGB1P6	15	71164770	71165415	-	646	processed_pseudogene	high mobility group box 1 pseudogene 6 [Source:HGNC Symbol;Acc:HGNC:4998]	-
ENSG00000055070	25.2264	24.7798	30.163	26.6369	31.8201	26.8131	28.6949	24.5959	34.4385	24.1645	30.4394	29.9082	28.5838	25.9421	33.2891	SZRD1	1	16352575	16398145	+	4747	protein_coding	SUZ RNA binding domain containing 1 [Source:HGNC Symbol;Acc:HGNC:30232]	-
ENSG00000105185	22.2381	25.9572	29.2707	30.0149	37.7362	37.8715	27.5402	37.2217	22.9765	20.6932	33.2259	26.5255	22.2421	15.2629	15.9783	PDCD5	19	32581068	32587452	+	2253	protein_coding	programmed cell death 5 [Source:HGNC Symbol;Acc:HGNC:8764]	-
ENSG00000159200	10.4819	16.7989	19.997	17.5366	26.9516	10.6496	30.2979	14.4841	16.8667	13.0604	12.7187	17.665	16.858	16.9115	15.59	RCAN1	21	34513142	34615142	-	6990	protein_coding	regulator of calcineurin 1 [Source:HGNC Symbol;Acc:HGNC:3040]	-
ENSG00000167978	32.0126	30.8586	33.5776	24.3418	23.387	19.6696	25.5217	27.1637	24.929	27.976	23.9303	29.7034	28.7568	42.3891	28.7559	SRRM2	16	2752329	2772538	+	13266	protein_coding	serine/arginine repetitive matrix 2 [Source:HGNC Symbol;Acc:HGNC:16639]	-
ENSG00000247596	24.4224	28.0966	25.4789	27.7292	31.2076	52.4677	24.9521	36.3707	26.3514	30.2154	32.6318	28.5592	30.8301	19.141	23.7761	TWF2	3	52228610	52239260	-	1824	protein_coding	twinfilin actin binding protein 2 [Source:HGNC Symbol;Acc:HGNC:9621]	-
ENSG00000179918	33.8357	31.9943	28.3569	29.454	28.9366	23.6763	27.5112	27.8835	27.1839	41.2035	24.7667	38.9299	30.1305	31.0831	49.8872	SEPHS2	16	30443631	30446181	-	2551	protein_coding	selenophosphate synthetase 2 [Source:HGNC Symbol;Acc:HGNC:19686]	-
ENSG00000026508	45.5253	40.1002	23.0602	36.4248	60.8056	50.6274	25.9992	50.3601	48.8246	20.7237	37.6076	23.9431	25.3659	24.7328	20.8055	CD44	11	35138870	35232402	+	10004	protein_coding	CD44 molecule (Indian blood group) [Source:HGNC Symbol;Acc:HGNC:1681]	-
ENSG00000116459	29.5908	26.5975	26.7331	24.8247	36.3578	19.3037	31.4442	28.3224	31.2802	28.0457	31.9745	29.2258	27.8992	23.9409	24.3658	ATP5PB	1	111448864	111462773	+	3383	protein_coding	ATP synthase peripheral stalk-membrane subunit b [Source:HGNC Symbol;Acc:HGNC:840]	-
ENSG00000101161	28.3721	32.5931	31.0054	31.1297	41.9178	31.8654	29.0185	30.3973	29.0205	27.2188	29.7543	32.4937	28.3141	25.1718	24.4546	PRPF6	20	63981135	64033100	+	3044	protein_coding	pre-mRNA processing factor 6 [Source:HGNC Symbol;Acc:HGNC:15860]	-
ENSG00000110047	18.722	20.2641	26.4982	25.2498	23.0352	34.4036	27.215	29.113	32.6437	14.4457	29.9508	23.9597	18.4847	16.8522	15.39	EHD1	11	64851642	64888296	-	7101	protein_coding	EH domain containing 1 [Source:HGNC Symbol;Acc:HGNC:3242]	-
ENSG00000183010	19.1137	27.4273	30.8401	36.9103	17.2149	31.3432	32.6228	35.8874	28.1119	42.2868	31.9054	30.5214	45.3348	33.671	26.7008	PYCR1	17	81932384	81942412	-	2886	protein_coding	pyrroline-5-carboxylate reductase 1 [Source:HGNC Symbol;Acc:HGNC:9721]	-
ENSG00000171530	29.6697	23.318	28.9882	29.2742	35.0397	42.268	32.602	30.6312	23.3776	21.1614	31.0788	27.3939	27.168	17.3703	22.7169	TBCA	5	77691166	77868780	-	3058	protein_coding	tubulin folding cofactor A [Source:HGNC Symbol;Acc:HGNC:11579]	-
ENSG00000197982	23.3912	26.765	32.4242	27.6743	28.5149	37.0822	30.9985	35.6255	21.2167	25.2706	35.435	27.2168	29.3857	18.7862	21.6869	C1orf122	1	37806979	37809454	+	2231	protein_coding	chromosome 1 open reading frame 122 [Source:HGNC Symbol;Acc:HGNC:24789]	-
ENSG00000134910	22.5386	24.9802	28.5704	29.5665	28.901	35.379	31.0724	30.5428	33.4754	33.8068	31.5412	27.5955	31.8972	26.2007	29.3963	STT3A	11	125591712	125625215	+	7393	protein_coding	STT3A, catalytic subunit of the oligosaccharyltransferase complex [Source:HGNC Symbol;Acc:HGNC:6172]	-
ENSG00000130731	26.7007	24.5845	35.3511	23.5324	39.1678	35.1309	24.782	31.8634	19.3728	22.6809	26.5256	25.1475	25.0414	14.1705	17.3431	METTL26	16	634427	636366	-	1830	protein_coding	methyltransferase like 26 [Source:HGNC Symbol;Acc:HGNC:14141]	-
ENSG00000129625	26.9258	27.3598	32.5786	24.3911	31.4999	42.3557	32.0875	36.4145	29.829	28.4146	31.9587	28.5206	26.6885	25.1342	26.7591	REEP5	5	112876379	112922539	-	4230	protein_coding	receptor accessory protein 5 [Source:HGNC Symbol;Acc:HGNC:30077]	-
ENSG00000237506	25.3505	3.57488	32.3995	30.0699	38.1336	58.9487	33.2801	1.9607	68.4374	71.2996	43.6902	38.7415	1.69572	36.9786	2.06219	RPSAP15	X	87703343	87704203	-	861	processed_pseudogene	ribosomal protein SA pseudogene 15 [Source:HGNC Symbol;Acc:HGNC:31464]	-
ENSG00000117410	15.7449	18.7784	22.6771	20.988	28.2762	34.7618	32.1339	32.6803	23.0747	20.3499	30.2343	20.4429	21.6501	14.3512	17.6173	ATP6V0B	1	43974487	43978295	+	3535	protein_coding	ATPase H+ transporting V0 subunit b [Source:HGNC Symbol;Acc:HGNC:861]	-
ENSG00000110711	30.7015	33.157	33.1454	27.3322	38.1799	33.5959	26.7335	39.3663	25.0023	27.3024	30.0581	32.9082	27.1097	23.0647	23.9265	AIP	11	67483041	67491103	+	1640	protein_coding	aryl hydrocarbon receptor interacting protein [Source:HGNC Symbol;Acc:HGNC:358]	-
ENSG00000152558	27.9896	24.3858	34.8483	29.0395	24.6065	26.929	29.0227	21.0211	41.2995	29.2128	23.5553	25.9012	22.824	29.0859	37.5397	TMEM123	11	102396332	102470384	-	4647	protein_coding	transmembrane protein 123 [Source:HGNC Symbol;Acc:HGNC:30138]	-
ENSG00000062716	21.0518	41.3897	21.3683	24.3111	39.994	23.7042	32.6235	24.4953	20.6875	32.2264	17.6715	37.5969	44.4891	34.7172	30.7242	VMP1	17	59707192	59842255	+	6916	protein_coding	vacuole membrane protein 1 [Source:HGNC Symbol;Acc:HGNC:29559]	-
ENSG00000108179	21.7607	15.7122	23.8804	24.5346	31.25	45.8704	34.9675	32.3682	28.6834	17.7508	31.7381	24.7694	15.7461	15.2654	20.2853	PPIF	10	79347469	79355337	+	2674	protein_coding	peptidylprolyl isomerase F [Source:HGNC Symbol;Acc:HGNC:9259]	-
ENSG00000079785	25.3661	26.7138	29.5634	31.3644	36.8891	32.5301	27.3311	26.7233	37.3017	29.1974	32.2362	33.038	34.5274	25.3099	26.1375	DDX1	2	15591178	15631111	+	3833	protein_coding	DEAD-box helicase 1 [Source:HGNC Symbol;Acc:HGNC:2734]	-
ENSG00000119917	47.2575	71.8971	15.7256	72.6489	16.6111	18.8195	55.8402	32.6122	9.46292	25.331	13.882	27.8273	10.1331	33.6977	22.9677	IFIT3	10	89327894	89340971	+	2640	protein_coding	interferon induced protein with tetratricopeptide repeats 3 [Source:HGNC Symbol;Acc:HGNC:5411]	-
ENSG00000101363	27.6534	26.164	28.6258	26.3702	27.0557	31.5753	27.5759	30.6107	25.2896	23.288	26.4474	26.1761	26.2087	21.3653	23.247	MANBAL	20	37289638	37317260	+	2045	protein_coding	mannosidase beta like [Source:HGNC Symbol;Acc:HGNC:15799]	-
ENSG00000065150	38.3986	39.9533	23.3169	26.8419	30.5926	19.6164	28.192	25.1648	39.5033	28.6303	34.8125	43.1036	26.9941	44.0574	39.9502	IPO5	13	97953658	98024297	+	9671	protein_coding	importin 5 [Source:HGNC Symbol;Acc:HGNC:6402]	-
ENSG00000014641	20.0314	20.7357	18.2316	24.4707	28.7557	35.8256	26.1966	27.6316	26.2423	16.9845	31.3944	23.4083	17.442	15.3796	17.0171	MDH1	2	63588609	63607197	+	4990	protein_coding	malate dehydrogenase 1 [Source:HGNC Symbol;Acc:HGNC:6970]	-
ENSG00000119729	34.7749	29.2759	43.6725	29.9313	27.9894	31.4875	33.4315	33.5157	32.0823	33.2492	29.4187	34.3867	25.8276	32.4504	37.5271	RHOQ	2	46541806	46583121	+	4619	protein_coding	ras homolog family member Q [Source:HGNC Symbol;Acc:HGNC:17736]	-
ENSG00000019549	38.2138	29.3551	23.5979	37.9357	31.67	34.2489	25.5332	31.7176	49.258	35.7765	40.5999	34.6599	30.019	36.9492	43.7605	SNAI2	8	48917604	48921740	-	3392	protein_coding	snail family transcriptional repressor 2 [Source:HGNC Symbol;Acc:HGNC:11094]	zf-C2H2
ENSG00000172115	13.445	13.1328	13.4024	19.7097	27.7091	29.1018	26.4532	18.7438	25.1521	16.1402	24.7164	20.0411	19.2637	13.3612	15.3473	CYCS	7	25120091	25125361	-	4457	protein_coding	cytochrome c, somatic [Source:HGNC Symbol;Acc:HGNC:19986]	-
ENSG00000198853	15.61	27.6089	18.6079	20.4401	22.8893	27.3932	34.0116	22.9495	19.918	33.7304	16.8494	23.0041	38.8748	31.513	23.4208	RUSC2	9	35490127	35561898	+	5682	protein_coding	RUN and SH3 domain containing 2 [Source:HGNC Symbol;Acc:HGNC:23625]	-
ENSG00000113312	24.2144	24.2733	26.5692	29.9308	25.3068	32.5911	30.0433	27.192	23.1931	22.7777	27.0745	28.5901	24.9096	20.1235	24.1183	TTC1	5	160009113	160065543	+	1938	protein_coding	tetratricopeptide repeat domain 1 [Source:HGNC Symbol;Acc:HGNC:12391]	-
ENSG00000146425	20.3539	25.815	20.8635	25.3333	36.8135	28.7804	31.177	31.0517	22.6894	26.2894	25.1834	26.3338	27.1341	17.5322	20.2902	DYNLT1	6	158636474	158644739	-	2949	protein_coding	dynein light chain Tctex-type 1 [Source:HGNC Symbol;Acc:HGNC:11697]	-
ENSG00000170801	116.794	189.473	4.20893	47.7838	17.0717	0.594339	10.3149	2.48669	4.47242	31.1261	4.50491	55.9702	42.1621	189.719	81.9338	HTRA3	4	8269765	8307111	+	3321	protein_coding	HtrA serine peptidase 3 [Source:HGNC Symbol;Acc:HGNC:30406]	-
ENSG00000120705	23.2991	24.2505	24.2651	27.8554	29.4053	33.5718	29.266	24.3253	36.7696	29.6997	28.3291	26.8373	25.7853	28.4623	30.5732	ETF1	5	138506095	138543300	-	4601	protein_coding	eukaryotic translation termination factor 1 [Source:HGNC Symbol;Acc:HGNC:3477]	-
ENSG00000079739	17.0654	38.84	20.3511	31.3148	22.1636	24.783	37.0583	22.358	22.6841	37.6014	20.0979	25.9774	37.9619	37.555	32.4694	PGM1	1	63593276	63660245	+	4212	protein_coding	phosphoglucomutase 1 [Source:HGNC Symbol;Acc:HGNC:8905]	-
ENSG00000117152	2.84139	6.492	14.069	9.38439	7.38253	89.3726	25.5495	38.833	36.6242	6.31437	68.3604	17.8014	10.8686	5.77221	4.47007	RGS4	1	163068775	163076802	+	4836	protein_coding	regulator of G protein signaling 4 [Source:HGNC Symbol;Acc:HGNC:10000]	-
ENSG00000072274	19.1205	17.6722	25.0541	26.4952	22.9221	24.883	33.4626	19.4664	34.0399	26.099	19.4602	24.5248	22.3454	32.3358	32.3896	TFRC	3	196027183	196082189	-	7887	protein_coding	transferrin receptor [Source:HGNC Symbol;Acc:HGNC:11763]	-
ENSG00000175203	33.8786	28.9404	29.846	24.5782	31.6618	31.8413	29.1594	27.2003	29.6438	30.7158	28.9562	30.7116	27.519	23.7822	27.81	DCTN2	12	57530102	57547331	-	4217	protein_coding	dynactin subunit 2 [Source:HGNC Symbol;Acc:HGNC:2712]	-
ENSG00000225178	25.4735	24.6099	28.5891	29.5907	42.3587	40.0095	29.0535	20.2953	40.6365	42.7619	27.0291	29.2411	19.3587	21.8224	18.4953	RPSAP58	19	23827162	23828049	+	888	processed_pseudogene	ribosomal protein SA pseudogene 58 [Source:HGNC Symbol;Acc:HGNC:36809]	-
ENSG00000164919	24.0589	26.5031	20.8077	23.5123	34.5769	33.9727	29.2319	29.584	22.9672	23.1876	27.7153	25.2247	26.3905	17.061	21.3546	COX6C	8	99873200	99894062	-	3066	protein_coding	cytochrome c oxidase subunit 6C [Source:HGNC Symbol;Acc:HGNC:2285]	-
ENSG00000076043	24.6087	32.3691	28.6965	30.0746	35.1847	32.9157	29.719	34.2041	26.0539	31.909	29.9414	28.2194	33.8046	28.6328	28.8244	REXO2	11	114439386	114450279	+	3699	protein_coding	RNA exonuclease 2 [Source:HGNC Symbol;Acc:HGNC:17851]	-
ENSG00000148848	37.9896	38.0168	14.2006	36.8088	35.239	33.8537	39.9425	21.5867	45.0432	54.2962	25.6089	42.8365	44.0976	64.2941	72.5164	ADAM12	10	126012381	126388455	-	9860	protein_coding	ADAM metallopeptidase domain 12 [Source:HGNC Symbol;Acc:HGNC:190]	-
ENSG00000141959	18.5899	24.2187	29.111	25.3448	28.9932	31.1982	27.54	33.0771	23.7052	22.9252	25.3042	25.9441	25.7911	19.4755	21.5428	PFKL	21	44300051	44327376	+	8926	protein_coding	phosphofructokinase, liver type [Source:HGNC Symbol;Acc:HGNC:8876]	-
ENSG00000116962	44.133	30.7675	31.7314	22.1926	26.318	14.589	29.8423	23.7467	29.9131	44.2046	19.1164	30.717	27.3155	54.4537	51.3224	NID1	1	235975830	236065162	-	5864	protein_coding	nidogen 1 [Source:HGNC Symbol;Acc:HGNC:7821]	-
ENSG00000112378	24.2134	22.8875	41.8838	26.1316	22.1428	32.9953	22.2978	32.3423	33.68	20.2107	25.9044	18.5026	18.5864	18.2758	21.977	PERP	6	138088505	138107511	-	4290	protein_coding	PERP, TP53 apoptosis effector [Source:HGNC Symbol;Acc:HGNC:17637]	-
ENSG00000109062	4.90706	3.08019	6.47661	3.82062	12.0779	4.38487	4.6765	4.71041	7.63602	3.96402	2.83608	5.98785	3.51958	4.71837	6.90276	SLC9A3R1	17	74748652	74769353	+	2315	protein_coding	SLC9A3 regulator 1 [Source:HGNC Symbol;Acc:HGNC:11075]	-
ENSG00000185088	24.4091	22.2352	25.0012	22.9096	32.91	35.0278	25.5644	29.4892	20.9102	17.9709	28.9156	26.4933	22.029	15.7399	19.0987	RPS27L	15	63125872	63158021	-	9127	protein_coding	ribosomal protein S27 like [Source:HGNC Symbol;Acc:HGNC:18476]	-
ENSG00000111652	30.4681	30.9313	34.4821	31.3776	33.6599	34.4018	29.8287	37.7114	31.631	23.8201	33.7624	31.0163	28.7002	23.9251	24.5399	COPS7A	12	6723741	6731875	+	3113	protein_coding	COP9 signalosome subunit 7A [Source:HGNC Symbol;Acc:HGNC:16758]	-
ENSG00000097007	31.7588	33.8973	28.6775	25.9146	26.3317	24.4681	36.1477	24.536	28.9659	26.3278	29.0088	25.4479	25.92	30.793	27.8454	ABL1	9	130713946	130887675	+	6276	protein_coding	ABL proto-oncogene 1, non-receptor tyrosine kinase [Source:HGNC Symbol;Acc:HGNC:76]	-
ENSG00000100028	23.4187	25.3271	24.185	27.9655	36.9103	35.0026	28.9419	28.6059	28.4838	21.1249	28.8964	26.0194	23.1599	19.4327	22.7178	SNRPD3	22	24555503	24609980	+	2544	protein_coding	small nuclear ribonucleoprotein D3 polypeptide [Source:HGNC Symbol;Acc:HGNC:11160]	-
ENSG00000020181	42.5809	40.3945	37.1892	28.2021	22.3467	16.0693	23.0823	11.7409	46.098	87.531	13.5359	41.1811	61.498	58.3716	74.3687	ADGRA2	8	37784191	37844896	+	7061	protein_coding	adhesion G protein-coupled receptor A2 [Source:HGNC Symbol;Acc:HGNC:17849]	-
ENSG00000184575	32.6779	34.4133	39.7797	32.9596	24.5933	18.3182	25.0728	23.2591	34.2751	52.6752	21.4197	40.2027	39.9598	55.9699	55.3773	XPOT	12	64404350	64451127	+	7364	protein_coding	exportin for tRNA [Source:HGNC Symbol;Acc:HGNC:12826]	-
ENSG00000172725	33.4123	25.3175	34.7283	27.1863	28.0136	38.2702	27.0368	30.6629	27.1601	25.7709	31.4591	34.4884	23.8095	20.2544	23.6317	CORO1B	11	67435510	67443821	-	5327	protein_coding	coronin 1B [Source:HGNC Symbol;Acc:HGNC:2253]	-
ENSG00000188186	31.9007	29.3859	31.3483	27.0565	38.6933	40.4606	24.3432	37.4718	25.1036	22.5015	32.2728	31.7766	24.3514	20.5413	23.7993	LAMTOR4	7	100148907	100155944	+	1936	protein_coding	late endosomal/lysosomal adaptor, MAPK and MTOR activator 4 [Source:HGNC Symbol;Acc:HGNC:33772]	-
ENSG00000008282	36.2494	29.8211	35.7683	33.886	39.2044	29.243	29.1588	30.3468	34.1616	31.2037	30.8232	33.1948	24.926	26.9368	34.3521	SYPL1	7	106090503	106112576	-	2804	protein_coding	synaptophysin like 1 [Source:HGNC Symbol;Acc:HGNC:11507]	-
ENSG00000100997	24.9551	18.8951	35.2763	21.7119	29.1237	41.2144	33.3785	41.7007	31.7269	16.734	29.5367	25.595	16.0013	15.2077	19.6118	ABHD12	20	25294743	25390983	-	3429	protein_coding	abhydrolase domain containing 12 [Source:HGNC Symbol;Acc:HGNC:15868]	-
ENSG00000174775	18.9168	20.3649	25.3243	24.8952	38.6608	46.0827	27.3083	33.0259	29.0507	23.9803	30.4782	25.5761	24.9204	16.6056	19.6086	HRAS	11	532242	537287	-	1854	protein_coding	HRas proto-oncogene, GTPase [Source:HGNC Symbol;Acc:HGNC:5173]	-
ENSG00000162889	28.3684	30.2783	23.0821	24.789	33.1522	27.2897	29.0041	25.5157	34.257	28.5259	26.6963	28.6824	25.4741	26.4529	30.3155	MAPKAPK2	1	206684944	206734283	+	4195	protein_coding	mitogen-activated protein kinase-activated protein kinase 2 [Source:HGNC Symbol;Acc:HGNC:6887]	-
ENSG00000100650	27.8358	31.9461	27.2412	26.0483	28.7918	28.9919	28.9364	29.7161	26.7444	22.486	27.6162	27.6212	25.0125	25.9635	23.0022	SRSF5	14	69726900	69772005	+	5357	protein_coding	serine and arginine rich splicing factor 5 [Source:HGNC Symbol;Acc:HGNC:10787]	-
ENSG00000176393	18.2512	26.6009	24.9652	30.3227	28.8884	28.9833	28.5949	25.8884	27.2256	22.6937	29.2824	27.4318	28.1988	19.9662	23.0683	RNPEP	1	201982372	202006147	+	3479	protein_coding	arginyl aminopeptidase [Source:HGNC Symbol;Acc:HGNC:10078]	-
ENSG00000128791	30.1217	26.3958	31.167	32.267	25.7622	32.2725	20.9615	27.3756	36.3451	19.1575	29.8991	26.1394	24.4885	25.2494	23.1902	TWSG1	18	9334767	9402420	+	4435	protein_coding	twisted gastrulation BMP signaling modulator 1 [Source:HGNC Symbol;Acc:HGNC:12429]	-
ENSG00000104388	27.2686	26.3303	35.7414	33.6787	28.1654	27.8381	31.808	27.2513	32.4711	30.129	26.9841	27.9366	32.5699	34.3022	29.4956	RAB2A	8	60516857	60623627	+	5654	protein_coding	RAB2A, member RAS oncogene family [Source:HGNC Symbol;Acc:HGNC:9763]	-
ENSG00000184557	44.2538	57.848	51.716	33.3088	47.7035	18.3993	22.6359	34.3447	49.1077	13.1946	17.3022	86.31	15.9345	17.8455	18.0055	SOCS3	17	78356778	78360077	-	2734	protein_coding	suppressor of cytokine signaling 3 [Source:HGNC Symbol;Acc:HGNC:19391]	-
ENSG00000163479	26.3582	23.8411	22.6867	25.7833	31.1872	39.9618	27.4691	32.7703	23.5033	21.7826	34.8739	23.4906	25.6199	17.4085	20.2288	SSR2	1	156009048	156020959	-	6651	protein_coding	signal sequence receptor subunit 2 [Source:HGNC Symbol;Acc:HGNC:11324]	-
ENSG00000065000	25.0422	25.5991	28.4073	25.5231	29.1427	29.7456	28.6784	28.6798	30.6787	25.7422	31.4098	29.1179	26.362	23.2269	23.3101	AP3D1	19	2100988	2164468	-	8613	protein_coding	adaptor related protein complex 3 subunit delta 1 [Source:HGNC Symbol;Acc:HGNC:568]	-
ENSG00000126062	29.0367	30.8685	31.6209	26.5978	31.257	30.3918	34.8369	28.1398	23.8946	29.5025	30.2025	29.0744	29.7547	24.859	26.1846	TMEM115	3	50354749	50359610	-	2197	protein_coding	transmembrane protein 115 [Source:HGNC Symbol;Acc:HGNC:30055]	-
ENSG00000198668	23.4093	24.2083	27.9795	26.5805	29.551	42.6489	31.6177	29.7561	42.7506	22.2253	35.0344	28.9356	27.9833	23.239	26.2702	CALM1	14	90396502	90408261	+	7705	protein_coding	calmodulin 1 [Source:HGNC Symbol;Acc:HGNC:1442]	-
ENSG00000104812	9.69695	19.5001	23.6068	25.7148	27.0698	33.5762	25.5352	26.6707	23.7756	14.1351	16.9458	14.6958	23.9591	11.929	11.7819	GYS1	19	48968125	48993310	-	4246	protein_coding	glycogen synthase 1 [Source:HGNC Symbol;Acc:HGNC:4706]	-
ENSG00000118762	18.9836	23.6717	24.7282	21.788	15.7868	18.2374	30.5161	17.5682	28.6183	39.4444	22.2194	23.0401	32.0721	45.7977	37.9297	PKD2	4	88007668	88077777	+	5498	protein_coding	polycystin 2, transient receptor potential cation channel [Source:HGNC Symbol;Acc:HGNC:9009]	-
ENSG00000132002	26.1	32.2857	29.8672	25.3264	23.3892	27.1989	26.9159	26.4412	22.6382	33.982	21.9689	25.8377	34.1815	29.207	32.0463	DNAJB1	19	14514770	14529770	-	3672	protein_coding	DnaJ heat shock protein family (Hsp40) member B1 [Source:HGNC Symbol;Acc:HGNC:5270]	-
ENSG00000165655	26.6632	37.4439	18.3826	31.416	35.8509	23.9596	26.134	19.7663	45.468	34.9339	32.4471	23.5247	29.0576	24.3193	28.0894	ZNF503	10	75397830	75401906	-	3347	protein_coding	zinc finger protein 503 [Source:HGNC Symbol;Acc:HGNC:23589]	-
ENSG00000145912	24.5732	21.1653	27.8497	30.1118	35.556	39.9615	29.2491	32.8447	25.5423	21.9341	30.6857	30.7677	24.4844	19.5848	21.4006	NHP2	5	178149460	178153967	-	1510	protein_coding	NHP2 ribonucleoprotein [Source:HGNC Symbol;Acc:HGNC:14377]	-
ENSG00000169020	21.4257	21.5567	23.2583	22.701	42.4861	41.1558	30.082	32.0353	17.3033	15.0364	32.862	26.0086	22.4965	12.5671	14.7332	ATP5ME	4	672436	674338	-	940	protein_coding	ATP synthase membrane subunit e [Source:HGNC Symbol;Acc:HGNC:846]	-
ENSG00000173156	24.3914	20.7226	31.0242	19.618	16.4513	23.6722	26.5261	26.4739	15.3986	31.7689	24.7596	18.9476	39.4277	25.3288	29.8263	RHOD	11	67056818	67072013	+	1265	protein_coding	ras homolog family member D [Source:HGNC Symbol;Acc:HGNC:670]	-
ENSG00000170581	41.9165	36.9484	42.4468	37.9807	18.2928	18.915	32.8334	31.9135	20.5825	36.8807	26.1107	31.885	30.7763	41.2901	42.8845	STAT2	12	56341597	56360155	-	6109	protein_coding	signal transducer and activator of transcription 2 [Source:HGNC Symbol;Acc:HGNC:11363]	STAT
ENSG00000135390	31.4716	27.0316	30.8626	28.0894	35.6569	35.0716	26.0331	31.2557	22.0368	23.7996	31.0004	28.8573	24.3688	19.4524	21.8551	ATP5MC2	12	53632726	53677408	-	3991	protein_coding	ATP synthase membrane subunit c locus 2 [Source:HGNC Symbol;Acc:HGNC:842]	-
ENSG00000091483	24.1315	25.3384	36.7833	25.156	44.5177	37.9121	32.3117	22.4296	30.8512	23.0705	33.8422	28.4409	27.3305	18.9624	23.5206	FH	1	241497603	241519761	-	2142	protein_coding	fumarate hydratase [Source:HGNC Symbol;Acc:HGNC:3700]	-
ENSG00000116685	21.5903	24.6257	24.8514	24.5757	28.6192	35.5451	30.3862	32.7628	25.1876	23.9185	28.8024	22.269	25.02	20.9738	23.3104	KIAA2013	1	11919591	11926428	-	3281	protein_coding	KIAA2013 [Source:HGNC Symbol;Acc:HGNC:28513]	-
ENSG00000143977	22.1916	24.7495	15.5077	30.0429	41.7835	32.8626	23.885	28.9769	20.7815	16.8649	26.833	26.3722	25.3722	15.5512	18.6951	SNRPG	2	70281362	70293771	-	1795	protein_coding	small nuclear ribonucleoprotein polypeptide G [Source:HGNC Symbol;Acc:HGNC:11163]	-
ENSG00000270705	40.1575	52.521	45.512	8.1782	32.5273	17.4554	23.0834	14.1223	11.5948	17.5799	23.0639	56.1171	30.2768	38.5292	34.8768	AL161669.2	14	103207748	103207789	+	42	processed_pseudogene	collagen, type IV, alpha 1 (COL4A1) pseudogene	-
ENSG00000112655	21.0651	30.7263	19.8122	21.0443	22.1282	17.4982	34.0452	16.6244	42.8213	47.2693	21.0874	23.8695	41.1684	30.6825	38.8056	PTK7	6	43076268	43161719	+	9024	protein_coding	protein tyrosine kinase 7 (inactive) [Source:HGNC Symbol;Acc:HGNC:9618]	-
ENSG00000122641	7.43318	18.7538	8.33923	23.1538	33.564	27.8099	51.7591	15.9872	41.1311	34.8887	21.6314	18.0251	65.8466	43.4233	36.2134	INHBA	7	41667168	41705834	-	8302	protein_coding	inhibin subunit beta A [Source:HGNC Symbol;Acc:HGNC:6066]	-
ENSG00000037241	21.1381	20.4493	21.1945	31.2426	41.6651	31.5885	32.0206	29.555	22.8011	21.8389	28.2949	26.7691	25.5717	15.6748	18.7241	RPL26L1	5	172958729	172969771	+	1164	protein_coding	ribosomal protein L26 like 1 [Source:HGNC Symbol;Acc:HGNC:17050]	-
ENSG00000119383	23.7888	26.7444	26.0542	27.6669	30.9634	30.694	24.8428	23.0077	28.6352	25.9291	25.6544	30.5007	24.4782	22.7024	29.8976	PTPA	9	129110950	129148946	+	5624	protein_coding	protein phosphatase 2 phosphatase activator [Source:HGNC Symbol;Acc:HGNC:9308]	-
ENSG00000099622	33.0371	32.9967	34.9608	31.0892	33.4385	25.0179	24.7569	35.1151	22.5366	29.5501	27.6601	32.4701	32.7196	28.3469	26.6764	CIRBP	19	1259384	1274880	+	6368	protein_coding	cold inducible RNA binding protein [Source:HGNC Symbol;Acc:HGNC:1982]	-
ENSG00000146386	22.5295	12.0981	21.9524	20.2871	25.7291	45.2094	20.6468	23.6875	21.0213	12.6575	29.823	18.0098	13.148	9.84421	16.7937	ABRACL	6	139028682	139043302	+	1200	protein_coding	ABRA C-terminal like [Source:HGNC Symbol;Acc:HGNC:21230]	-
ENSG00000187446	24.2631	21.8575	24.9373	21.9026	23.2187	21.2299	21.1218	21.785	22.2285	26.4366	22.2212	22.6944	21.5574	25.7687	27.3411	CHP1	15	41230839	41281890	+	3950	protein_coding	calcineurin like EF-hand protein 1 [Source:HGNC Symbol;Acc:HGNC:17433]	-
ENSG00000138131	15.7659	12.8775	21.4541	10.5782	1.52085	45.1864	24.0186	36.1336	18.3034	21.9881	59.4435	16.644	17.6115	14.8843	16.1126	LOXL4	10	98247690	98268250	-	3653	protein_coding	lysyl oxidase like 4 [Source:HGNC Symbol;Acc:HGNC:17171]	-
ENSG00000165507	65.3924	44.3253	27.3708	19.1689	19.75	5.14912	16.7966	33.7102	8.90918	15.066	7.22603	56.0395	21.7859	36.5174	60.5855	DEPP1	10	44970981	44978810	-	2979	protein_coding	DEPP1, autophagy regulator [Source:HGNC Symbol;Acc:HGNC:23355]	-
ENSG00000133275	25.3639	26.4319	25.7844	25.9261	29.4969	30.0651	29.5925	27.9105	24.7715	27.6038	27.5446	28.5956	30.7544	26.7365	26.7685	CSNK1G2	19	1941149	1981338	+	3804	protein_coding	casein kinase 1 gamma 2 [Source:HGNC Symbol;Acc:HGNC:2455]	-
ENSG00000064205	79.9617	180.264	8.88642	17.5328	14.5272	48.3557	82.7868	37.8675	58.3086	54.0844	11.204	43.9738	40.8284	97.0822	54.9756	WISP2	20	44714844	44728509	+	4981	protein_coding	WNT1 inducible signaling pathway protein 2 [Source:HGNC Symbol;Acc:HGNC:12770]	-
ENSG00000099783	25.5366	30.2095	23.9406	31.8613	43.6157	34.7768	25.7409	24.6172	36.1375	27.8447	29.1606	29.4094	26.5604	22.5626	22.7557	HNRNPM	19	8444767	8489114	+	5614	protein_coding	heterogeneous nuclear ribonucleoprotein M [Source:HGNC Symbol;Acc:HGNC:5046]	-
ENSG00000105202	34.5623	29.2263	27.9842	31.6534	49.8342	32.8037	23.1259	24.8812	30.5455	28.4207	26.747	35.4254	26.9189	21.8569	27.7403	FBL	19	39834458	39846414	-	2173	protein_coding	fibrillarin [Source:HGNC Symbol;Acc:HGNC:3599]	-
ENSG00000068912	22.7554	28.0247	28.254	28.8722	24.157	33.941	38.401	32.1424	31.5635	23.8671	43.85	23.7498	31.053	27.9537	23.2047	ERLEC1	2	53787044	53818819	+	2592	protein_coding	endoplasmic reticulum lectin 1 [Source:HGNC Symbol;Acc:HGNC:25222]	-
ENSG00000005486	17.7819	27.4046	22.6115	19.0492	22.1814	24.5815	29.0157	31.6447	22.2243	25.0195	27.1174	23.5824	23.9442	20.1201	23.7309	RHBDD2	7	75842602	75888926	+	2441	protein_coding	rhomboid domain containing 2 [Source:HGNC Symbol;Acc:HGNC:23082]	-
ENSG00000174574	22.55	26.6323	21.3789	28.0546	24.5883	33.2687	37.1389	28.8471	28.7995	23.3971	30.4714	27.1225	28.3512	23.1576	27.4008	AKIRIN1	1	38991223	39006059	+	2741	protein_coding	akirin 1 [Source:HGNC Symbol;Acc:HGNC:25744]	-
ENSG00000119326	11.3282	16.794	14.4424	15.9483	11.6936	19.5786	21.2796	23.2866	22.5215	15.4126	16.0021	16.0123	17.5694	17.9343	18.7138	CTNNAL1	9	108942569	109013529	-	3131	protein_coding	catenin alpha like 1 [Source:HGNC Symbol;Acc:HGNC:2512]	-
ENSG00000117122	40.8252	25.0954	43.9146	23.8318	12.1695	41.9426	19.9924	39.819	28.8513	23.665	40.8927	31.4786	32.8631	16.9733	26.5723	MFAP2	1	16974502	16980835	-	2915	protein_coding	microfibril associated protein 2 [Source:HGNC Symbol;Acc:HGNC:7033]	-
ENSG00000118515	30.016	22.6309	11.7173	25.6659	18.3529	46.5174	33.0002	10.1645	13.0177	35.6964	10.1955	29.597	34.2624	26.2808	34.1711	SGK1	6	134169246	134318112	-	9992	protein_coding	serum/glucocorticoid regulated kinase 1 [Source:HGNC Symbol;Acc:HGNC:10810]	-
ENSG00000107816	37.8241	28.7722	39.7713	28.1931	28.1353	31.2249	24.08	34.3293	24.5685	27.5258	31.1453	32.9491	24.7176	24.6553	28.5912	LZTS2	10	100996618	101007836	+	6547	protein_coding	leucine zipper tumor suppressor 2 [Source:HGNC Symbol;Acc:HGNC:29381]	-
ENSG00000132205	81.2048	58.4265	56.5412	57.5543	22.256	11.6031	29.429	34.6999	34.0773	23.3415	33.4687	62.141	29.444	49.559	51.2728	EMILIN2	18	2847030	2915993	+	6435	protein_coding	elastin microfibril interfacer 2 [Source:HGNC Symbol;Acc:HGNC:19881]	-
ENSG00000142864	27.4592	25.2087	27.556	28.633	29.4017	29.7106	24.7203	22.4266	34.3792	29.3243	28.219	29.6017	23.61	27.2427	26.3001	SERBP1	1	67407810	67430415	-	7676	protein_coding	SERPINE1 mRNA binding protein 1 [Source:HGNC Symbol;Acc:HGNC:17860]	-
ENSG00000149541	24.7419	20.6212	23.0278	26.8082	30.7776	41.2041	27.6626	43.0327	20.3377	17.2468	47.9422	24.0871	19.2812	12.1634	19.9822	B3GAT3	11	62615296	62622175	-	2428	protein_coding	beta-1,3-glucuronyltransferase 3 [Source:HGNC Symbol;Acc:HGNC:923]	-
ENSG00000168528	11.0982	31.5111	33.2083	21.8852	56.804	38.1523	32.5383	27.6147	71.5171	14.801	33.7088	30.1437	26.3156	10.8292	22.4007	SERINC2	1	31409565	31434680	+	3549	protein_coding	serine incorporator 2 [Source:HGNC Symbol;Acc:HGNC:23231]	-
ENSG00000177879	35.1649	31.2962	30.3903	31.47	31.9109	37.4375	27.0148	35.5535	29.831	31.7131	36.6513	30.879	29.7635	28.3367	29.8422	AP3S1	5	115841481	115914081	+	3198	protein_coding	adaptor related protein complex 3 subunit sigma 1 [Source:HGNC Symbol;Acc:HGNC:2013]	-
ENSG00000198171	20.1999	23.9977	26.4762	20.9287	26.3236	31.2446	29.7236	30.409	21.5048	25.8517	26.0267	27.3442	22.0833	17.5558	20.9344	DDRGK1	20	3190350	3204685	-	1832	protein_coding	DDRGK domain containing 1 [Source:HGNC Symbol;Acc:HGNC:16110]	-
ENSG00000161057	22.041	26.5682	22.3646	26.4489	31.5955	35.5346	28.4263	25.0834	28.5296	25.1283	29.4038	25.408	25.5072	20.5985	22.2756	PSMC2	7	103344254	103369395	+	3547	protein_coding	proteasome 26S subunit, ATPase 2 [Source:HGNC Symbol;Acc:HGNC:9548]	-
ENSG00000104870	39.502	31.3477	37.7903	23.2118	16.0087	15.6493	20.9353	20.424	14.9723	28.3857	27.9977	30.1164	27.8318	29.5007	30.7518	FCGRT	19	49506816	49526333	+	4173	protein_coding	Fc fragment of IgG receptor and transporter [Source:HGNC Symbol;Acc:HGNC:3621]	-
ENSG00000214063	36.5189	26.1372	43.9035	29.8439	36.4243	36.1962	25.9577	48.274	26.8794	21.7965	34.3662	28.1707	21.0047	15.2375	16.3997	TSPAN4	11	842808	867116	+	5841	protein_coding	tetraspanin 4 [Source:HGNC Symbol;Acc:HGNC:11859]	-
ENSG00000105220	18.7835	26.4183	20.2695	24.2658	33.3563	47.1853	26.6784	30.5797	28.6717	18.6169	24.3834	21.2494	22.7593	17.6672	17.4645	GPI	19	34359480	34402413	+	10680	protein_coding	glucose-6-phosphate isomerase [Source:HGNC Symbol;Acc:HGNC:4458]	-
ENSG00000147677	31.48	27.3401	29.8394	26.9532	29.5779	30.0553	28.9481	24.1107	23.9025	30.5093	25.9293	29.9515	28.7386	28.2573	30.349	EIF3H	8	116642130	116766925	-	6434	protein_coding	eukaryotic translation initiation factor 3 subunit H [Source:HGNC Symbol;Acc:HGNC:3273]	-
ENSG00000119986	38.5751	35.1034	67.8932	32.5921	18.0652	44.86	27.9472	27.7451	30.0812	29.3199	36.7145	35.2045	22.3688	26.4892	34.0607	AVPI1	10	97677424	97687323	-	1457	protein_coding	arginine vasopressin induced 1 [Source:HGNC Symbol;Acc:HGNC:30898]	-
ENSG00000101199	18.9709	24.1254	22.5551	25.7951	27.5377	38.0084	29.3292	35.1526	22.6222	21.9237	30.8426	22.7859	27.3126	20.2982	19.2778	ARFGAP1	20	63272785	63289793	+	6613	protein_coding	ADP ribosylation factor GTPase activating protein 1 [Source:HGNC Symbol;Acc:HGNC:15852]	-
ENSG00000171067	19.2396	21.4175	26.2193	23.5477	25.8041	34.3234	29.3184	38.3655	29.5391	22.9168	36.8621	26.3543	31.7209	21.083	19.0144	C11orf24	11	68261335	68272001	-	3406	protein_coding	chromosome 11 open reading frame 24 [Source:HGNC Symbol;Acc:HGNC:1174]	-
ENSG00000006451	28.5186	30.1918	28.653	21.0988	29.8204	35.4061	23.3521	19.4206	31.3714	42.3213	30.131	26.5628	27.2432	30.6205	46.3628	RALA	7	39623483	39708124	+	3665	protein_coding	RAS like proto-oncogene A [Source:HGNC Symbol;Acc:HGNC:9839]	-
ENSG00000178449	26.5831	25.0522	26.4992	26.3696	32.1271	36.1071	34.2844	35.3357	20.7409	21.6267	30.8451	25.4653	22.4733	17.0042	21.429	COX14	12	50111979	50120457	+	1073	protein_coding	cytochrome c oxidase assembly factor COX14 [Source:HGNC Symbol;Acc:HGNC:28216]	-
ENSG00000131408	26.2769	25.848	37.8334	25.0772	27.5316	32.4571	27.8419	30.5632	23.0709	24.2409	26.2985	32.2201	25.6256	22.8742	23.7733	NR1H2	19	50329653	50382982	+	3753	protein_coding	nuclear receptor subfamily 1 group H member 2 [Source:HGNC Symbol;Acc:HGNC:7965]	THR-like
ENSG00000114480	28.2519	26.5476	38.0055	23.2654	39.4177	33.8082	28.9773	23.5409	28.0454	28.5372	26.6009	25.1306	24.4002	27.359	31.5124	GBE1	3	81489699	81762161	-	5171	protein_coding	1,4-alpha-glucan branching enzyme 1 [Source:HGNC Symbol;Acc:HGNC:4180]	-
ENSG00000115307	23.7297	24.3449	26.851	21.7123	31.5517	33.1857	28.3824	28.4253	19.8564	21.9849	29.9522	24.0384	23.3341	19.1527	21.1158	AUP1	2	74526645	74529939	-	2634	protein_coding	AUP1, lipid droplet regulating VLDL assembly factor [Source:HGNC Symbol;Acc:HGNC:891]	-
ENSG00000091542	23.5125	27.3705	27.6015	24.1866	26.138	26.6768	26.3903	26.6891	28.2113	29.4284	25.6595	22.0652	29.3805	24.248	25.5617	ALKBH5	17	18183078	18209954	+	3190	protein_coding	alkB homolog 5, RNA demethylase [Source:HGNC Symbol;Acc:HGNC:25996]	-
ENSG00000164897	22.2919	22.2341	26.2772	23.4914	29.6396	28.6894	21.249	33.1556	19.8193	21.5956	24.6936	27.7941	23.0906	16.0007	17.0249	TMUB1	7	151081080	151083546	-	2005	protein_coding	transmembrane and ubiquitin like domain containing 1 [Source:HGNC Symbol;Acc:HGNC:21709]	-
ENSG00000025772	20.7134	17.3901	22.2194	24.1122	25.5296	32.3269	22.8557	22.636	27.7026	14.6556	36.0947	27.0839	15.2804	13.1255	15.3487	TOMM34	20	44942130	44960486	-	2062	protein_coding	translocase of outer mitochondrial membrane 34 [Source:HGNC Symbol;Acc:HGNC:15746]	-
ENSG00000253276	29.0347	37.0928	25.5763	27.2304	51.6716	35.9527	35.2287	16.1287	37.5016	25.9212	21.3	21.5125	24.5391	20.8301	27.5121	CCDC71L	7	106656765	106660996	-	4232	protein_coding	coiled-coil domain containing 71 like [Source:HGNC Symbol;Acc:HGNC:26685]	-
ENSG00000119777	21.4186	25.8796	29.5388	26.6183	25.3567	36.0188	29.7827	30.4328	28.346	23.6845	30.218	25.2135	26.2536	24.9655	22.0497	TMEM214	2	27032910	27041695	+	4910	protein_coding	transmembrane protein 214 [Source:HGNC Symbol;Acc:HGNC:25983]	-
ENSG00000120889	18.0614	20.4184	18.9927	22.4667	23.5195	24.5126	39.7955	27.2712	23.4143	22.4026	22.8806	19.6021	26.8997	25.1299	25.6108	TNFRSF10B	8	23020133	23069179	-	5158	protein_coding	TNF receptor superfamily member 10b [Source:HGNC Symbol;Acc:HGNC:11905]	-
ENSG00000111667	22.786	24.9773	25.1371	25.8326	30.6755	34.1262	25.6194	30.1854	30.1985	19.8373	32.5803	27.7647	22.7171	20.217	20.2468	USP5	12	6852128	6866632	+	3738	protein_coding	ubiquitin specific peptidase 5 [Source:HGNC Symbol;Acc:HGNC:12628]	-
ENSG00000100201	27.8034	28.778	31.5914	25.5723	23.2771	18.8225	24.8963	26.1842	24.2735	29.1955	21.8871	27.8575	32.4474	38.1404	27.8278	DDX17	22	38483440	38507660	-	9995	protein_coding	DEAD-box helicase 17 [Source:HGNC Symbol;Acc:HGNC:2740]	-
ENSG00000111481	23.2836	25.5248	27.3943	26.9764	33.7246	32.31	27.1308	26.1873	27.4012	23.9836	27.0942	25.5703	25.583	22.2449	24.4644	COPZ1	12	54301202	54351849	+	3901	protein_coding	coatomer protein complex subunit zeta 1 [Source:HGNC Symbol;Acc:HGNC:2243]	-
ENSG00000134809	19.7276	27.0693	19.9884	31.7734	32.7617	47.2493	27.3812	28.5383	19.7425	23.1457	29.1589	25.3465	24.4882	14.1621	18.3381	TIMM10	11	57528463	57530803	-	777	protein_coding	translocase of inner mitochondrial membrane 10 [Source:HGNC Symbol;Acc:HGNC:11814]	-
ENSG00000181524	32.8745	30.3411	24.9721	22.6406	22.9313	29.0678	28.4019	27.8524	24.9852	25.5556	26.3327	32.2619	24.7233	21.8134	28.046	RPL24P4	6	42956345	42956765	-	421	processed_pseudogene	ribosomal protein L24 pseudogene 4 [Source:HGNC Symbol;Acc:HGNC:21371]	-
ENSG00000175906	19.8179	17.1847	21.5667	22.4799	12.345	25.9232	16.2385	24.4263	21.6302	28.1366	18.9624	28.5731	21.5035	21.5078	31.8045	ARL4D	17	43398959	43401137	+	1612	protein_coding	ADP ribosylation factor like GTPase 4D [Source:HGNC Symbol;Acc:HGNC:656]	-
ENSG00000188986	31.2568	27.8744	28.3838	26.9262	36.1031	34.4678	23.5169	28.1231	29.5654	27.0931	29.7005	30.6049	27.6509	21.6373	26.1593	NELFB	9	137255173	137273546	+	2698	protein_coding	negative elongation factor complex member B [Source:HGNC Symbol;Acc:HGNC:24324]	-
ENSG00000159346	21.0823	25.4168	24.4326	22.4292	26.085	28.4002	32.59	27.5642	27.0867	22.1166	27.304	21.3439	27.0076	20.3102	19.2541	ADIPOR1	1	202940823	202958572	-	3193	protein_coding	adiponectin receptor 1 [Source:HGNC Symbol;Acc:HGNC:24040]	-
ENSG00000198715	36.2436	25.8345	40.7695	26.6074	22.0672	44.0464	25.0297	27.6437	24.7629	23.4297	35.4896	34.458	18.8742	19.2196	34.5543	GLMP	1	156290089	156295689	-	3471	protein_coding	glycosylated lysosomal membrane protein [Source:HGNC Symbol;Acc:HGNC:29436]	NCU-G1
ENSG00000168938	27.8533	32.5451	30.3513	25.7859	23.7892	34.3795	35.6593	23.3349	22.5849	38.788	34.2185	28.866	42.1361	29.9657	32.7308	PPIC	5	123023250	123036741	-	2098	protein_coding	peptidylprolyl isomerase C [Source:HGNC Symbol;Acc:HGNC:9256]	-
ENSG00000100401	16.4272	17.9568	20.2056	24.3821	40.8209	28.3553	28.9851	26.9849	30.4044	12.0114	26.4752	18.9132	13.5356	12.8296	14.135	RANGAP1	22	41245611	41286251	-	5348	protein_coding	Ran GTPase activating protein 1 [Source:HGNC Symbol;Acc:HGNC:9854]	-
ENSG00000145623	30.5216	26.2504	33.2894	27.1893	20.8013	21.6804	26.5402	22.1261	27.5462	26.9947	19.3989	27.4189	26.0893	39.8015	36.1284	OSMR	5	38845858	38945596	+	7174	protein_coding	oncostatin M receptor [Source:HGNC Symbol;Acc:HGNC:8507]	-
ENSG00000074410	38.8819	28.3329	36.3733	30.0543	25.6304	32.0259	19.9374	46.3684	17.0407	6.30309	23.9312	20.0695	7.77978	11.4181	20.953	CA12	15	63321378	63382161	-	7313	protein_coding	carbonic anhydrase 12 [Source:HGNC Symbol;Acc:HGNC:1371]	-
ENSG00000042493	24.9839	25.1677	25.8918	18.9068	35.8611	38.4831	16.4455	31.5724	25.4044	22.4958	29.416	19.9509	24.4429	11.4989	14.0811	CAPG	2	85394748	85418432	-	2607	protein_coding	capping actin protein, gelsolin like [Source:HGNC Symbol;Acc:HGNC:1474]	-
ENSG00000113583	30.4561	29.9706	29.7933	27.7964	28.4661	28.4998	32.1566	27.8993	30.0995	25.6295	28.4189	25.5323	26.3294	24.721	29.2136	C5orf15	5	133955502	133968787	-	2422	protein_coding	chromosome 5 open reading frame 15 [Source:HGNC Symbol;Acc:HGNC:20656]	-
ENSG00000170017	22.0703	28.6045	33.4909	37.0206	37.9707	33.7392	27.7371	37.9931	39.2284	31.8613	63.3811	37.6552	37.2435	33.7215	37.1667	ALCAM	3	105366909	105576900	+	7179	protein_coding	activated leukocyte cell adhesion molecule [Source:HGNC Symbol;Acc:HGNC:400]	-
ENSG00000132589	22.305	23.6353	28.4527	24.1963	18.4692	33.6236	26.3171	24.9876	26.0716	18.4494	22.1813	25.0272	16.7015	17.9358	19.5331	FLOT2	17	28879335	28897679	-	3336	protein_coding	flotillin 2 [Source:HGNC Symbol;Acc:HGNC:3758]	-
ENSG00000172336	22.6442	21.9113	23.7608	26.1177	29.4523	35.3891	25.5132	32.7417	25.5813	18.2027	28.9778	28.6265	20.4978	14.7	18.6001	POP7	7	100706053	100707495	+	988	protein_coding	POP7 homolog, ribonuclease P/MRP subunit [Source:HGNC Symbol;Acc:HGNC:19949]	-
ENSG00000130511	45.1861	38.604	41.9186	31.5448	38.2802	24.0444	16.9697	33.9357	23.5958	29.1185	30.0384	36.6166	26.6209	20.8264	23.6869	SSBP4	19	18418864	18434562	+	2974	protein_coding	single stranded DNA binding protein 4 [Source:HGNC Symbol;Acc:HGNC:15676]	-
ENSG00000105254	19.7172	22.0714	24.7487	26.3087	43.7035	37.8618	26.7201	32.9231	29.1222	17.0778	31.3414	27.0002	21.2264	14.7056	15.9617	TBCB	19	36114289	36125947	+	3326	protein_coding	tubulin folding cofactor B [Source:HGNC Symbol;Acc:HGNC:1989]	-
ENSG00000134108	24.0541	24.8751	27.5119	25.1058	26.704	24.7119	25.2437	20.006	30.6269	34.6731	23.4617	23.962	27.9739	30.2512	34.21	ARL8B	3	5122220	5180912	+	3576	protein_coding	ADP ribosylation factor like GTPase 8B [Source:HGNC Symbol;Acc:HGNC:25564]	-
ENSG00000146278	28.7491	34.8741	26.5331	23.9073	24.2606	13.0619	16.7236	20.2206	12.0443	28.6437	11.9611	40.0145	20.8412	22.878	30.2353	PNRC1	6	89080751	89085160	+	2992	protein_coding	proline rich nuclear receptor coactivator 1 [Source:HGNC Symbol;Acc:HGNC:17278]	-
ENSG00000122565	28.8809	27.037	25.047	27.495	31.7815	31.1317	27.9925	23.683	30.5137	28.4097	28.0037	27.8283	25.4717	23.3703	25.6805	CBX3	7	26201162	26213356	+	4641	protein_coding	chromobox 3 [Source:HGNC Symbol;Acc:HGNC:1553]	-
ENSG00000130313	29.3247	26.5417	34.7874	26.437	28.9512	31.2773	23.005	30.0167	20.3037	26.5088	28.165	29.0312	31.0508	21.997	26.5209	PGLS	19	17511629	17521288	+	2847	protein_coding	6-phosphogluconolactonase [Source:HGNC Symbol;Acc:HGNC:8903]	-
ENSG00000089159	29.4114	31.8456	20.5067	24.5067	24.6736	31.8106	21.1762	25.4246	24.6624	29.3108	24.3326	23.4278	28.5362	30.8786	24.4078	PXN	12	120210439	120265771	-	7460	protein_coding	paxillin [Source:HGNC Symbol;Acc:HGNC:9718]	-
ENSG00000163815	162.287	178.225	68.0595	54.0094	15.042	0.867604	12.137	39.515	8.68191	4.00917	15.5847	85.4629	6.99001	84.5725	24.8657	CLEC3B	3	45001548	45036071	+	1105	protein_coding	C-type lectin domain family 3 member B [Source:HGNC Symbol;Acc:HGNC:11891]	-
ENSG00000130520	20.7989	19.0193	21.7127	22.1694	37.1341	38.7629	26.6016	31.6324	25.0484	18.0732	28.2138	21.1147	21.193	12.5414	16.4717	LSM4	19	18306230	18323274	-	3029	protein_coding	LSM4 homolog, U6 small nuclear RNA and mRNA degradation associated [Source:HGNC Symbol;Acc:HGNC:17259]	-
ENSG00000168487	25.9684	24.2662	28.6399	19.4362	13.4402	22.4037	27.7993	29.6987	18.362	24.7497	27.956	24.9654	29.1119	28.613	18.2165	BMP1	8	22164736	22212326	+	7471	protein_coding	bone morphogenetic protein 1 [Source:HGNC Symbol;Acc:HGNC:1067]	-
ENSG00000130332	25.3874	26.0425	25.9975	31.3546	35.8834	34.275	25.2494	33.8299	26.1845	20.9344	32.7713	26.1143	29.5676	18.8459	20.0507	LSM7	19	2321517	2328620	-	1698	protein_coding	LSM7 homolog, U6 small nuclear RNA and mRNA degradation associated [Source:HGNC Symbol;Acc:HGNC:20470]	-
ENSG00000150753	21.0183	23.897	29.2585	26.4349	32.0693	25.1403	26.6585	20.5196	30.4165	27.5395	24.1752	27.7835	24.2383	19.9264	25.2085	CCT5	5	10249921	10266412	+	5839	protein_coding	chaperonin containing TCP1 subunit 5 [Source:HGNC Symbol;Acc:HGNC:1618]	-
ENSG00000103266	26.8594	24.1436	29.1709	24.8604	30.3784	38.6432	28.8143	35.7758	24.4542	19.9026	35.2034	27.2011	22.6335	16.577	20.086	STUB1	16	680224	682870	+	2316	protein_coding	STIP1 homology and U-box containing protein 1 [Source:HGNC Symbol;Acc:HGNC:11427]	-
ENSG00000164182	22.7789	29.559	30.8951	30.2702	34.6126	35.0454	29.4992	32.9297	25.4264	22.4546	29.8448	28.6744	24.8685	17.1051	21.2123	NDUFAF2	5	60945129	61153037	+	1017	protein_coding	NADH:ubiquinone oxidoreductase complex assembly factor 2 [Source:HGNC Symbol;Acc:HGNC:28086]	-
ENSG00000170759	21.8025	20.0589	23.6722	26.9799	23.7803	19.3259	24.4332	21.7455	37.7934	25.6833	23.6709	23.0973	24.5544	29.6069	29.0335	KIF5B	10	32009010	32056431	-	5877	protein_coding	kinesin family member 5B [Source:HGNC Symbol;Acc:HGNC:6324]	-
ENSG00000035403	25.1209	22.9698	28.3189	23.2167	24.7106	24.6358	23.0764	18.7399	39.8864	24.2005	26.0246	27.4101	26.9565	37.3057	30.164	VCL	10	73995193	74121363	+	9992	protein_coding	vinculin [Source:HGNC Symbol;Acc:HGNC:12665]	-
ENSG00000115594	60.9031	55.9565	21.9608	40.6139	22.2322	8.46352	18.6153	20.6389	19.3472	20.3423	14.9527	27.4327	13.8572	59.4698	53.883	IL1R1	2	102064544	102179874	+	7083	protein_coding	interleukin 1 receptor type 1 [Source:HGNC Symbol;Acc:HGNC:5993]	-
ENSG00000145050	17.7359	18.7072	16.9703	24.5037	36.9197	45.3899	34.7171	29.1792	26.1576	15.5585	32.5425	18.6244	25.5744	12.3082	17.8821	MANF	3	51385047	51389397	+	2383	protein_coding	mesencephalic astrocyte derived neurotrophic factor [Source:HGNC Symbol;Acc:HGNC:15461]	-
ENSG00000103769	20.6387	21.0814	20.721	22.6919	23.9552	28.8323	25.594	24.7161	22.832	20.1788	23.9529	20.3114	20.059	16.9384	18.9913	RAB11A	15	65726054	65891991	+	5682	protein_coding	RAB11A, member RAS oncogene family [Source:HGNC Symbol;Acc:HGNC:9760]	-
ENSG00000166888	35.5428	36.7982	33.5587	31.075	38.6806	28.429	28.1262	31.0967	29.5405	28.1259	28.4934	34.8955	27.9176	32.4732	31.6888	STAT6	12	57095408	57132139	-	7298	protein_coding	signal transducer and activator of transcription 6 [Source:HGNC Symbol;Acc:HGNC:11368]	STAT
ENSG00000175826	34.5747	28.4292	33.381	28.1806	30.3118	31.1216	25.2839	30.1584	26.1582	28.9007	29.6987	29.9145	27.2851	26.0363	28.6361	CTDNEP1	17	7243591	7252491	-	2584	protein_coding	CTD nuclear envelope phosphatase 1 [Source:HGNC Symbol;Acc:HGNC:19085]	-
ENSG00000265972	56.9275	30.9071	48.7598	24.186	6.50725	8.96086	25.4373	29.7293	12.91	57.759	21.7342	30.5697	29.0249	65.1085	45.0988	TXNIP	1	145992435	145996600	-	3625	protein_coding	thioredoxin interacting protein [Source:HGNC Symbol;Acc:HGNC:16952]	-
ENSG00000115524	28.3271	27.7546	26.3799	27.3478	25.5866	22.5232	24.0918	26.2932	26.1717	26.0476	24.2594	27.184	27.5625	29.6972	25.832	SF3B1	2	197389784	197435091	-	9164	protein_coding	splicing factor 3b subunit 1 [Source:HGNC Symbol;Acc:HGNC:10768]	-
ENSG00000141580	21.792	23.5932	23.4418	25.3953	25.2504	22.8634	27.326	23.5859	25.1602	25.4913	21.0432	25.1055	28.4153	23.6772	26.3424	WDR45B	17	82614562	82648553	-	3542	protein_coding	WD repeat domain 45B [Source:HGNC Symbol;Acc:HGNC:25072]	-
ENSG00000182220	30.869	30.887	30.1484	24.8047	31.448	23.4603	31.3758	27.5235	28.9998	30.8108	28.8331	27.4704	31.6232	28.9749	31.2995	ATP6AP2	X	40579372	40606848	+	9560	protein_coding	ATPase H+ transporting accessory protein 2 [Source:HGNC Symbol;Acc:HGNC:18305]	-
ENSG00000004779	23.935	25.778	17.4723	25.815	30.8521	34.4005	31.2731	21.7579	21.3358	20.964	32.0541	20.7728	24.2257	18.5085	20.28	NDUFAB1	16	23581002	23596356	-	1600	protein_coding	NADH:ubiquinone oxidoreductase subunit AB1 [Source:HGNC Symbol;Acc:HGNC:7694]	-
ENSG00000126756	25.2621	27.445	28.8821	21.0706	33.485	29.7624	28.6855	25.4008	22.6056	24.7363	23.9855	25.5499	25.0832	22.8153	22.855	UXT	X	47651798	47659161	-	1243	protein_coding	ubiquitously expressed prefoldin like chaperone [Source:HGNC Symbol;Acc:HGNC:12641]	-
ENSG00000143862	18.0592	20.8055	22.563	22.1526	22.2042	27.2406	30.6259	28.0686	18.345	22.8049	23.1885	20.2874	24.6337	20.3815	19.8456	ARL8A	1	202133404	202144743	-	1975	protein_coding	ADP ribosylation factor like GTPase 8A [Source:HGNC Symbol;Acc:HGNC:25192]	-
ENSG00000178913	25.2677	29.9546	28.2329	28.8077	30.002	30.9205	32.1426	28.7529	27.2909	24.7526	27.985	28.3581	26.4458	23.2364	24.6151	TAF7	5	141260225	141320821	-	2723	protein_coding	TATA-box binding protein associated factor 7 [Source:HGNC Symbol;Acc:HGNC:11541]	-
ENSG00000197712	24.1463	27.1821	34.8891	27.9685	23.5965	29.2912	29.9659	27.9132	35.2513	28.0968	25.7203	24.4066	30.3411	30.0988	26.6733	FAM114A1	4	38867677	38945739	+	4871	protein_coding	family with sequence similarity 114 member A1 [Source:HGNC Symbol;Acc:HGNC:25087]	-
ENSG00000129055	25.3814	33.0326	34.2859	30.4317	35.6352	27.1811	35.4584	33.9632	26.7333	15.7615	28.06	28.3648	26.1541	25.9986	24.5558	ANAPC13	3	134477706	134486716	-	2359	protein_coding	anaphase promoting complex subunit 13 [Source:HGNC Symbol;Acc:HGNC:24540]	-
ENSG00000265808	26.736	19.6419	22.9906	36.7286	32.6036	26.3556	25.13	28.3938	23.7453	21.4718	28.7248	26.9208	21.8543	22.1042	26.6803	SEC22B	1	120150898	120176515	-	9034	protein_coding	SEC22 homolog B, vesicle trafficking protein (gene/pseudogene) [Source:HGNC Symbol;Acc:HGNC:10700]	-
ENSG00000069275	23.5603	22.9461	22.5213	25.8492	28.2648	21.2792	22.3887	20.3038	35.9098	26.2651	23.6523	25.3747	23.6566	30.6229	29.0635	NUCKS1	1	205712819	205750276	-	6546	protein_coding	nuclear casein kinase and cyclin dependent kinase substrate 1 [Source:HGNC Symbol;Acc:HGNC:29923]	-
ENSG00000086065	22.4578	26.7444	23.3689	28.1327	26.4655	28.787	34.3449	26.612	24.9807	23.3908	28.3715	23.6511	24.1595	22.1914	22.6215	CHMP5	9	33264879	33282069	+	2390	protein_coding	charged multivesicular body protein 5 [Source:HGNC Symbol;Acc:HGNC:26942]	-
ENSG00000075426	18.6864	33.201	16.2669	24.9923	27.8306	17.1618	22.6899	17.6524	25.7269	19.5278	14.0837	23.8336	18.4454	24.7358	23.5371	FOSL2	2	28392448	28417312	+	7157	protein_coding	FOS like 2, AP-1 transcription factor subunit [Source:HGNC Symbol;Acc:HGNC:3798]	TF_bZIP
ENSG00000148672	33.6488	31.2404	31.6751	27.2938	31.0576	29.8558	27.5811	26.1127	38.1392	27.3365	34.6538	31.2975	28.2263	30.5113	30.6646	GLUD1	10	87050486	87094866	-	3519	protein_coding	glutamate dehydrogenase 1 [Source:HGNC Symbol;Acc:HGNC:4335]	-
ENSG00000128228	12.5934	16.5708	14.2406	22.1124	38.2454	42.796	22.3482	27.0269	22.1999	11.9492	28.2056	12.5405	20.2274	8.94515	13.0864	SDF2L1	22	21642261	21644298	+	1099	protein_coding	stromal cell derived factor 2 like 1 [Source:HGNC Symbol;Acc:HGNC:10676]	-
ENSG00000105520	16.5354	21.0809	27.668	19.8739	20.369	20.9346	29.0288	32.2156	24.5648	26.2006	22.8384	19.6382	29.6571	23.559	21.9163	PLPPR2	19	11355386	11365698	+	3273	protein_coding	phospholipid phosphatase related 2 [Source:HGNC Symbol;Acc:HGNC:29566]	-
ENSG00000182054	16.4649	17.1363	12.8852	17.2871	28.1256	24.9706	17.2647	17.6732	21.5801	18.2546	14.3241	18.5827	19.5988	13.0971	19.2603	IDH2	15	90083045	90102504	-	2814	protein_coding	isocitrate dehydrogenase (NADP(+)) 2, mitochondrial [Source:HGNC Symbol;Acc:HGNC:5383]	-
ENSG00000022840	23.1541	23.2241	24.9913	19.6555	21.3323	22.3631	23.3906	21.358	22.8537	25.1252	20.6305	23.5726	22.5407	22.613	23.7901	RNF10	12	120533480	120577594	+	5911	protein_coding	ring finger protein 10 [Source:HGNC Symbol;Acc:HGNC:10055]	-
ENSG00000136068	16.0175	27.5728	11.0076	24.3574	26.8881	19.05	35.7788	16.6585	22.3769	20.2499	19.1511	19.3039	26.7015	22.8085	16.9321	FLNB	3	58008400	58172251	+	13952	protein_coding	filamin B [Source:HGNC Symbol;Acc:HGNC:3755]	-
ENSG00000077147	24.26	24.9996	24.8134	26.2628	26.5433	24.7656	30.4868	22.6525	33.2194	30.3209	25.4259	25.1138	27.4333	30.5713	31.2399	TM9SF3	10	96518109	96587452	-	7535	protein_coding	transmembrane 9 superfamily member 3 [Source:HGNC Symbol;Acc:HGNC:21529]	-
ENSG00000187735	27.9099	31.0586	35.4619	26.0434	18.8238	14.4083	20.6051	18.4467	30.5424	54.5315	16.4556	33.2069	36.5791	43.5345	50.9438	TCEA1	8	53966552	54022529	-	4415	protein_coding	transcription elongation factor A1 [Source:HGNC Symbol;Acc:HGNC:11612]	-
ENSG00000165030	44.1341	38.0133	40.5965	29.3239	42.8517	22.2872	24.5669	25.8438	34.8711	26.8884	21.165	47.9182	17.3707	26.1749	41.8552	NFIL3	9	91409045	91423862	-	2085	protein_coding	nuclear factor, interleukin 3 regulated [Source:HGNC Symbol;Acc:HGNC:7787]	TF_bZIP
ENSG00000176720	17.2735	22.8776	25.5155	23.9305	25.5659	31.0782	30.1988	28.7119	20.7474	21.5355	18.4217	32.7274	27.3446	19.2653	22.4808	BOK	2	241551424	241574138	+	2711	protein_coding	BOK, BCL2 family apoptosis regulator [Source:HGNC Symbol;Acc:HGNC:1087]	-
ENSG00000103152	25.7738	27.055	27.188	28.0723	27.7999	32.7297	25.747	36.1767	22.8098	24.8934	34.6353	27.9226	26.0013	21.604	23.1965	MPG	16	77007	85853	+	1661	protein_coding	N-methylpurine DNA glycosylase [Source:HGNC Symbol;Acc:HGNC:7211]	-
ENSG00000134259	20.7996	37.0905	32.6914	39.3268	38.1442	54.7245	46.299	34.8187	20.0932	19.494	22.4618	23.0835	23.6611	21.445	11.7437	NGF	1	115285918	115338236	-	1047	protein_coding	nerve growth factor [Source:HGNC Symbol;Acc:HGNC:7808]	-
ENSG00000164889	20.8425	23.8587	22.5087	24.6017	25.259	23.9323	22.5167	20.162	24.6121	27.3287	24.7028	24.1634	21.8298	20.3664	23.2528	SLC4A2	7	151057210	151076527	+	7590	protein_coding	solute carrier family 4 member 2 [Source:HGNC Symbol;Acc:HGNC:11028]	-
ENSG00000116133	15.1579	12.2662	24.8815	15.6384	6.97914	20.1728	13.4439	6.84752	29.2808	29.9249	23.7936	21.803	21.7741	24.2412	30.3169	DHCR24	1	54849627	54887271	-	6290	protein_coding	24-dehydrocholesterol reductase [Source:HGNC Symbol;Acc:HGNC:2859]	-
ENSG00000106263	18.3474	22.8961	19.6105	24.0922	32.8757	31.4311	27.1281	26.5399	27.2824	21.7629	26.0108	24.0894	21.0676	18.897	19.4416	EIF3B	7	2354086	2380745	+	8998	protein_coding	eukaryotic translation initiation factor 3 subunit B [Source:HGNC Symbol;Acc:HGNC:3280]	-
ENSG00000078098	23.9425	31.5357	23.9774	18.436	19.586	28.8373	35.4255	15.3042	26.7029	41.1419	29.9395	21.0492	34.6958	41.0911	50.8412	FAP	2	162170684	162245151	-	7003	protein_coding	fibroblast activation protein alpha [Source:HGNC Symbol;Acc:HGNC:3590]	-
ENSG00000238227	28.3527	29.9852	32.9982	28.6364	24.5123	30.8209	29.2779	26.9913	28.3929	29.9883	28.9997	30.2902	27.2793	25.6481	34.2587	TMEM250	9	136114581	136118863	-	3396	protein_coding	transmembrane protein 250 [Source:HGNC Symbol;Acc:HGNC:31009]	-
ENSG00000218175	26.1691	23.0476	23.5475	24.7657	32.0747	25.1731	27.1648	25.5241	20.0438	28.4336	22.6183	30.2214	25.6646	21.9281	23.8026	AC016739.1	2	176200908	176201252	-	345	processed_pseudogene	ribosomal protein, large, P1 (RPLP1) pseudogene	-
ENSG00000137193	22.7452	35.5323	14.8483	25.47	23.5263	9.62321	26.5235	20.3378	12.5957	25.5638	3.27198	35.9892	22.9712	29.1764	32.2962	PIM1	6	37170203	37175426	+	2977	protein_coding	Pim-1 proto-oncogene, serine/threonine kinase [Source:HGNC Symbol;Acc:HGNC:8986]	-
ENSG00000120306	19.2693	17.4604	20.281	18	26.7352	35.1067	17.7644	22.5532	22.2849	18.4177	23.1288	18.1121	15.2356	12.3875	17.3174	CYSTM1	5	140174642	140282052	+	2371	protein_coding	cysteine rich transmembrane module containing 1 [Source:HGNC Symbol;Acc:HGNC:30239]	-
ENSG00000183011	20.5778	18.9568	18.1386	20.374	33.2103	35.8741	26.9722	37.5011	16.2912	14.8746	31.4918	22.2252	19.4885	12.8675	12.3365	NAA38	17	7856685	7885238	-	1943	protein_coding	N(alpha)-acetyltransferase 38, NatC auxiliary subunit [Source:HGNC Symbol;Acc:HGNC:28212]	-
ENSG00000154175	28.0928	32.4676	42.0503	32.1606	19.4921	20.5276	18.4133	33.249	13.512	6.99481	36.5309	20.6726	5.43133	21.0128	16.2141	ABI3BP	3	100749156	100993515	-	10978	protein_coding	ABI family member 3 binding protein [Source:HGNC Symbol;Acc:HGNC:17265]	-
ENSG00000106609	25.8273	27.2838	25.9445	24.5238	21.8648	23.7286	27.1953	23.432	26.7523	27.9875	24.6647	24.7101	24.3172	27.9912	29.1415	TMEM248	7	66921225	66958551	+	5086	protein_coding	transmembrane protein 248 [Source:HGNC Symbol;Acc:HGNC:25476]	-
ENSG00000074527	28.8279	20.8843	51.8053	48.5318	3.63999	49.7748	51.9606	83.6732	26.5233	17.774	78.7861	32.4012	33.7911	42.4658	22.9721	NTN4	12	95657807	95791152	-	4166	protein_coding	netrin 4 [Source:HGNC Symbol;Acc:HGNC:13658]	-
ENSG00000101444	21.3126	18.2328	28.0878	25.9003	22.0908	28.3275	28.0233	26.0469	26.5251	24.2841	21.9465	28.9298	25.1452	24.6432	25.8307	AHCY	20	34280268	34311802	-	3894	protein_coding	adenosylhomocysteinase [Source:HGNC Symbol;Acc:HGNC:343]	-
ENSG00000141504	33.1514	26.5708	35.848	25.662	29.6566	36.4521	24.4227	35.6844	22.1705	25.5834	28.169	32.5807	22.1297	21.2004	24.18	SAT2	17	7626234	7627876	-	1643	protein_coding	spermidine/spermine N1-acetyltransferase family member 2 [Source:HGNC Symbol;Acc:HGNC:23160]	-
ENSG00000115216	25.1522	27.6184	29.6262	27.6193	28.3364	28.2765	26.026	23.0656	29.0872	28.7401	29.7608	28.4035	26.1426	22.9266	23.6811	NRBP1	2	27427790	27442259	+	5329	protein_coding	nuclear receptor binding protein 1 [Source:HGNC Symbol;Acc:HGNC:7993]	-
ENSG00000105137	20.2304	23.2886	25.084	24.5918	28.5863	27.0949	32.8872	24.2687	28.7275	23.9157	22.9515	25.5202	26.441	24.457	21.7409	SYDE1	19	15107403	15114988	+	3965	protein_coding	synapse defective Rho GTPase homolog 1 [Source:HGNC Symbol;Acc:HGNC:25824]	-
ENSG00000107798	38.2706	26.7781	15.4993	26.8194	25.8482	35.858	22.9376	22.0882	24.8152	46.4023	21.4606	31.8606	31.3279	36.1464	36.2793	LIPA	10	89213569	89414557	-	4910	protein_coding	lipase A, lysosomal acid type [Source:HGNC Symbol;Acc:HGNC:6617]	-
ENSG00000283498	24.5114	26.5551	21.7855	17.1742	48.2169	26.5385	23.4455	17.1768	27.5001	17.9935	14.5619	13.6292	22.1634	10.9468	15.6666	MIR1244-2	5	118974586	118974670	+	85	miRNA	microRNA 1244-2 [Source:HGNC Symbol;Acc:HGNC:38321]	-
ENSG00000167645	14.0756	23.4728	22.7676	23.2764	30.6773	37.8847	36.8408	41.9679	25.0125	19.2757	36.3885	28.3375	29.1611	15.6983	16.7517	YIF1B	19	38305104	38317273	-	3193	protein_coding	Yip1 interacting factor homolog B, membrane trafficking protein [Source:HGNC Symbol;Acc:HGNC:30511]	-
ENSG00000101400	35.4149	30.6439	45.8849	24.1077	32.0828	22.7552	16.0986	22.9494	30.9197	40.0164	22.2433	49.8409	28.6767	28.0702	41.2045	SNTA1	20	33407955	33443892	-	2342	protein_coding	syntrophin alpha 1 [Source:HGNC Symbol;Acc:HGNC:11167]	-
ENSG00000059573	17.1633	24.3966	26.4412	31.8083	21.6687	27.8976	31.5072	25.9993	27.4654	25.8797	28.2083	22.6258	30.1893	27.2748	21.7228	ALDH18A1	10	95605929	95656706	-	3766	protein_coding	aldehyde dehydrogenase 18 family member A1 [Source:HGNC Symbol;Acc:HGNC:9722]	-
ENSG00000103512	20.5023	27.8758	21.1262	28.6655	24.7686	25.9342	32.7388	31.2694	32.3956	27.5979	42.0613	12.1855	28.0042	24.0342	20.169	NOMO1	16	14833681	14896160	+	5819	protein_coding	NODAL modulator 1 [Source:HGNC Symbol;Acc:HGNC:30060]	-
ENSG00000108946	29.0467	26.4658	28.8207	24.8134	28.9879	22.3064	24.5182	19.0905	36.1398	27.0773	24.6554	22.747	22.9376	28.4868	28.074	PRKAR1A	17	68511780	68551319	+	6821	protein_coding	protein kinase cAMP-dependent type I regulatory subunit alpha [Source:HGNC Symbol;Acc:HGNC:9388]	-
ENSG00000125841	22.393	23.2973	22.5863	21.4458	25.9286	21.7655	19.9982	25.5742	22.1325	22.5847	18.3851	23.5764	26.5434	16.9933	20.522	NRSN2	20	346782	359660	+	2933	protein_coding	neurensin 2 [Source:HGNC Symbol;Acc:HGNC:16229]	-
ENSG00000133818	26.3619	19.2689	32.7822	21.8843	25.5188	30.8021	22.758	27.8275	21.7752	19.0003	23.5961	28.1011	17.0631	22.6238	19.424	RRAS2	11	14277926	14364506	-	3453	protein_coding	RAS related 2 [Source:HGNC Symbol;Acc:HGNC:17271]	-
ENSG00000155760	36.9444	30.8808	22.8629	51.5472	12.9924	41.4445	47.9852	28.3167	45.3161	43.5283	49.6322	27.2254	67.9671	62.754	49.1967	FZD7	2	202034587	202038445	+	3859	protein_coding	frizzled class receptor 7 [Source:HGNC Symbol;Acc:HGNC:4045]	-
ENSG00000100906	10.3895	31.1083	12.5359	19.5227	33.2373	11.7874	23.2195	17.6313	15.9864	10.6013	11.8155	20.2348	8.79229	9.47886	9.82049	NFKBIA	14	35401511	35404749	-	2373	protein_coding	NFKB inhibitor alpha [Source:HGNC Symbol;Acc:HGNC:7797]	-
ENSG00000143314	25.0519	23.1832	21.6736	25.0014	38.8485	35.001	26.7876	30.4173	24.1048	21.8115	27.4636	29.1065	25.2853	21.9105	15.6866	MRPL24	1	156737303	156741590	-	1695	protein_coding	mitochondrial ribosomal protein L24 [Source:HGNC Symbol;Acc:HGNC:14037]	-
ENSG00000110917	18.3579	17.7637	17.0683	23.6679	25.0958	29.4512	28.2004	27.024	32.067	18.4036	26.2395	17.9388	21.1703	19.4907	20.3555	MLEC	12	120686869	120701864	+	6723	protein_coding	malectin [Source:HGNC Symbol;Acc:HGNC:28973]	-
ENSG00000113643	21.3013	23.6479	20.674	25.8291	30.7759	33.3816	31.4256	27.5543	30.0217	21.9993	31.4778	24.1368	23.8309	19.607	17.2312	RARS	5	168486445	168519299	+	3421	protein_coding	arginyl-tRNA synthetase [Source:HGNC Symbol;Acc:HGNC:9870]	-
ENSG00000152234	22.6203	21.6053	22.3156	22.9675	28.5386	33.3103	24.8222	20.6421	29.1483	21.6944	28.2449	22.7499	20.9105	19.742	19.7201	ATP5F1A	18	46080248	46104334	-	10908	protein_coding	ATP synthase F1 subunit alpha [Source:HGNC Symbol;Acc:HGNC:823]	-
ENSG00000143222	28.9261	24.8828	34.1227	22.6195	25.1721	34.0002	23.3777	30.9992	21.201	20.1774	28.1149	25.894	24.5014	18.858	22.6823	UFC1	1	161152776	161158856	+	2274	protein_coding	ubiquitin-fold modifier conjugating enzyme 1 [Source:HGNC Symbol;Acc:HGNC:26941]	-
ENSG00000132471	21.3439	20.6756	32.3069	21.9171	22.8661	29.7169	26.2073	29.9497	19.7354	20.0057	22.6168	22.6783	20.5784	17.8263	21.0063	WBP2	17	75845699	75856507	-	5399	protein_coding	WW domain binding protein 2 [Source:HGNC Symbol;Acc:HGNC:12738]	-
ENSG00000101152	17.4143	20.2307	17.9644	20.3349	23.3419	24.3305	25.8252	23.827	22.3088	19.422	23.2384	17.9225	21.1123	19.5583	19.6462	DNAJC5	20	63895182	63936031	+	5287	protein_coding	DnaJ heat shock protein family (Hsp40) member C5 [Source:HGNC Symbol;Acc:HGNC:16235]	-
[truncated: 57,169 more rows]

## Sheet: Figure 3
Fig. 3E	CDH1					CXCL12					PGF
[truncated: 10 more rows]

## Sheet: Figure 4
Fig. 4B	w/o outlier according to Grubbs					Fig. 4I
[truncated: 216 more rows]

[truncated: 7 more sheets: Figure 5, Figure 6, Figure 7, Figure 8, Fig. S1, Fig. S2, Fig. S3]
